# Supplementary material for: Exploration of cfDNA landscape in NIPT and clinical utilities of cfDNA based gene expression inference in prenatal diagnostics
Source: Front Genet. 2025 Feb 21;16:1527884. doi: 10.3389/fgene.2025.1527884 (PMC11885227; doi:10.3389/fgene.2025.1527884)
Supplement: Supplementary file 1 [file DataSheet1.xlsx]

## Sheet: Sheet1
seqid	start	end	strand	ID	name	a	b	pos	maxdiff
chr1	34611	36081	-	NR_026818	FAM138A	4.82444	4.08929	14611	0.735145
chr1	41972036	42384378	-	NM_024503	HIVEP3	2.703	2.98424	42404378	0.281237
chr1	210111519	210337633	+	NM_001146262	SYT14	3.39911	2.9721	210094600	0.427009
chr1	27668483	27680423	+	NM_032872	SYTL1	0.78767	1.63354	27648483	0.845871
chr1	86815777	86862025	-	NM_020729	ODF2L	3.45052	3.17481	86882024	0.275706
chr1	104615645	104619693	+	NR_033990	LOC100129138	3.31597	2.73301	104615484	0.582954
chr1	161632905	161648444	+	NM_001002275	FCGR2B	2.11516	2.69233	161612905	0.577171
chr1	216676588	216896814	-	NM_001243518	ESRRG	2.55578	2.8451	216916814	0.289317
chr1	245133631	245288530	+	NR_026587	EFCAB2	2.14303	2.38279	245135064	0.239759
chr1	245133284	245288530	+	NR_026586	EFCAB2	2.13824	2.3774	245134819	0.239153
chr1	212606229	212619721	+	NR_026598	NENF	3.20155	2.56931	212633714	0.632238
chr1	9101427	9129887	-	NM_001135585	SLC2A5	2.05765	2.53427	9099462	0.476617
chr1	155204239	155211069	-	NM_000157	GBA	2.23496	2.66404	155231069	0.429077
chr1	151171021	151222007	+	NM_003557	PIP5K1A	1.52851	2.03839	151167283	0.50988
chr1	158532441	158533394	-	NM_001160325	OR6P1	2.86045	3.29106	158548683	0.430615
chr1	31184124	31196432	-	NM_002379	MATN1	2.92942	2.45123	31196218	0.478184
chr1	162332773	162339813	+	NM_001126060	NOS1AP	2.50881	2.87714	162325287	0.368334
chr1	28296855	28415148	-	NM_001990	EYA3	1.98187	2.49865	28276855	0.516775
chr1	26856249	26901520	+	NM_002953	RPS6KA1	3.52523	2.84304	26921232	0.682187
chr1	46713367	46744145	+	NM_003579	RAD54L	2.08159	2.75321	46693526	0.67162
chr1	65991372	66101111	+	NM_001198689	LEPR	3.35874	3.06723	66117365	0.291502
chr1	205012340	205047171	+	NM_005076	CNTN2	3.46197	3.03985	205048010	0.42212
chr1	111145776	111148975	-	NM_004974	KCNA2	2.61335	3.16252	111126035	0.549165
chr1	169890470	170043879	-	NM_001204514	KIFAP3	2.77635	2.97199	170058312	0.195641
chr1	12567300	12567451	+	NR_003022	SNORA59B	3.39685	2.85949	12553658	0.537356
chr1	12567300	12567451	+	NR_003025	SNORA59A	3.39685	2.85949	12553658	0.537356
chr1	21046225	21059133	-	NM_001103161	SH2D5	2.03997	2.47977	21044157	0.439801
chr1	40089103	40105348	-	NM_014571	HEYL	3.31833	2.67717	40125348	0.641161
chr1	14925213	15394651	+	NM_015209	KAZN	3.0615	3.15742	14944653	0.095917
chr1	74701071	75010116	+	NM_015978	TNNI3K	3.34738	2.86652	74681263	0.480862
chr1	41157242	41237275	+	NM_014223	NFYC	2.56703	2.87158	41198993	0.304544
chr1	99127236	99226056	+	NM_015976	SNX7	2.56368	3.20072	99108461	0.637041
chr1	155051348	155060014	+	NM_004952	EFNA3	1.86575	1.5168	155035435	0.348951
chr1	65886335	66096095	+	NM_001003680	LEPR	3.28782	3.03988	66115849	0.247941
chr1	109656585	109749403	+	NM_020775	KIAA1324	2.89894	2.5811	109636619	0.317837
chr1	59120411	59165747	-	NM_001085487	MYSM1	2.71111	3.0475	59185436	0.336389
chr1	151735445	151743806	+	NM_001134939	OAZ3	3.17875	2.61254	151734532	0.56621
chr1	68511645	68516460	-	NM_004675	DIRAS3	1.97513	2.68367	68522184	0.708539
chr1	27681670	27693337	-	NM_004672	MAP3K6	3.04227	2.49434	27661670	0.547931
chr1	193147860	193155743	-	NM_003783	B3GALT2	2.43518	2.74584	193158540	0.310663
chr1	44444874	44456843	+	NM_003780	B4GALT2	3.15792	2.82328	44466819	0.334643
chr1	170501263	170522974	+	NM_152281	GORAB	2.5125	2.96713	170525325	0.454626
chr1	155829260	155854990	+	NM_152280	SYT11	2.34853	2.80039	155810240	0.451861
chr1	55222571	55230226	-	NM_152268	PARS2	3.17527	2.6334	55202571	0.541878
chr1	45241246	45244412	+	NM_001012	RPS8	2.96875	2.60249	45257263	0.366267
chr1	29138654	29190208	+	NM_000911	OPRD1	3.19778	2.63742	29188357	0.560359
chr1	156182779	156213123	+	NM_001199661	PMF1-BGLAP	1.48347	2.14006	156181668	0.656595
chr1	75198840	75232360	+	NM_138467	TYW3	3.32208	2.99593	75241874	0.326154
chr1	216676588	217250312	-	NM_001243509	ESRRG	2.5701	2.77573	217270312	0.205636
chr1	216676588	217250312	-	NM_001243507	ESRRG	2.5701	2.77573	217270312	0.205636
chr1	216676588	217262987	-	NM_001243506	ESRRG	2.66976	2.78249	217282987	0.112738
chr1	216676588	217263196	-	NM_001243505	ESRRG	2.67091	2.78397	217283196	0.113059
chr1	150898815	150917797	+	NM_001243491	SETDB1	1.93747	2.45326	150937797	0.515798
chr1	24292937	24306953	-	NM_001191006	SRSF10	2.06247	3.04832	24326953	0.985851
chr1	50571964	50667540	+	NM_001144775	ELAVL4	2.75495	3.04124	50687540	0.286291
chr1	50574594	50667540	+	NM_001144774	ELAVL4	2.74955	3.03681	50687540	0.287265
chr1	207226620	207251162	+	NM_006212	PFKFB2	2.6939	3.05854	207271162	0.364642
chr1	36197713	36235551	-	NM_022111	CLSPN	2.38563	3.07871	36177818	0.693072
chr1	161068151	161070138	+	NR_033386	KLHDC9	1.53742	2.12284	161090138	0.585425
chr1	149874872	149889434	-	NM_014849	SV2A	1.36752	2.00131	149909434	0.63379
chr1	154193325	154243329	+	NM_014847	UBAP2L	2.31798	2.70137	154263280	0.383391
chr1	182350839	182361341	-	NM_002065	GLUL	3.39675	2.85938	182331151	0.537367
chr1	144851424	144995033	-	NM_001198834	PDE4DIP	11.9009	10.5967	145015033	1.30417
chr1	19230774	19282826	-	NM_001136265	IFFO2	3.66946	3.08531	19302698	0.584155
chr1	32681798	32687926	-	NM_019118	TMEM234	1.18385	2.01135	32707711	0.827504
chr1	47100711	47131550	-	NM_001243728	ATPAF1	2.40127	2.89973	47101204	0.498464
chr1	28160912	28161077	+	NR_002997	SCARNA1	3.62912	3.0195	28149214	0.609619
chr1	158548709	158549689	-	NM_001004477	OR10X1	4.25944	3.29372	158569417	0.965717
chr1	158389718	158390656	-	NM_001004476	OR10K2	3.53693	3.09963	158385845	0.437296
chr1	158368312	158369256	-	NM_001004475	OR10T2	3.5311	3.06865	158386019	0.462447
chr1	158435352	158436293	+	NM_001004473	OR10K1	3.49481	3.08849	158456293	0.406319
chr1	28905255	28905334	-	NR_003077	SNORD99	3.18568	2.61744	28891663	0.56824
chr1	28906276	28906405	-	NR_002987	SNORA61	3.17196	2.6034	28891397	0.568564
chr1	28906893	28907024	-	NR_002976	SNORA44	3.18618	2.58831	28891706	0.597867
chr1	28907432	28907565	-	NR_003035	SNORA16A	3.18624	2.58983	28892327	0.596406
chr1	28975112	28975246	+	NR_004407	RNU11	NA	NA	NA	NA
chr1	221052743	221058400	+	NM_021958	HLX	2.46011	3.0392	221078400	0.579095
chr1	155658882	155708800	+	NM_001199849	DAP3	3.72372	3.17765	155728792	0.546067
chr1	53662101	53679869	+	NM_000098	CPT2	3.81743	3.01323	53642101	0.804192
chr1	152956564	152958290	+	NM_001199828	SPRR1A	3.36031	2.73593	152973909	0.624379
chr1	31421965	31422052	-	NR_004054	SNORD103A	3.50709	2.81733	31441689	0.689766
chr1	31408536	31408623	-	NR_033295	SNORD103B	3.21939	2.70868	31408913	0.510715
chr1	31408536	31408623	-	NR_004054	SNORD103A	3.21939	2.70868	31408913	0.510715
chr1	31421965	31422052	-	NR_033295	SNORD103B	3.50709	2.81733	31441689	0.689766
chr1	31441010	31441084	-	NR_003066	SNORD85	3.12651	2.69663	31440386	0.42988
chr1	216676588	216896814	-	NM_001243515	ESRRG	2.55578	2.8451	216916814	0.289317
chr1	41445007	41478235	+	NM_001905	CTPS1	2.08467	2.52084	41498038	0.436168
chr1	1477053	1510262	-	NM_014188	SSU72	2.96116	2.50097	1530261	0.460183
chr1	224544595	224563695	+	NM_014184	CNIH4	2.02073	2.51618	224575337	0.495449
chr1	45794914	45806142	-	NM_012222	MUTYH	3.12966	2.56964	45810590	0.560019
chr1	202300785	202311094	-	NM_014176	UBE2T	2.07298	2.51507	202310107	0.442088
chr1	178511931	178518024	+	NR_033186	C1orf220	2.28123	2.90293	178492577	0.6217
chr1	120344946	120354203	-	NM_001159353	REG4	3.4994	2.98835	120324946	0.511057
chr1	120336641	120354203	-	NM_001159352	REG4	2.61884	3.06044	120351069	0.441603
chr1	204797782	204946274	+	NM_001160333	NFASC	2.79367	3.00885	204844430	0.215179
chr1	26286258	26324648	-	NM_000437	PAFAH2	3.60962	3.16494	26266464	0.444676
chr1	11866153	11903201	+	NM_001286	CLCN6	2.74931	2.42053	11855380	0.328784
chr1	86934526	86965974	+	NM_001285	CLCA1	2.1485	2.38453	86967868	0.23603
chr1	119957743	119965662	+	NM_000198	HSD3B2	2.61423	3.13278	119954054	0.518551
chr1	206940948	206945839	-	NM_000572	IL10	3.33313	2.93961	206949236	0.393528
chr1	226332380	226374423	-	NM_022735	ACBD3	3.26134	2.80091	226394136	0.460428
chr1	156278752	156308206	-	NR_036565	CCT3	2.53513	1.952	156327990	0.583126
chr1	176432307	176660341	+	NM_021936	PAPPA2	2.92835	2.75896	176500404	0.169394
chr1	40033046	40033182	-	NR_002983	SNORA55	4.09007	3.4714	40052821	0.618672
chr1	155165379	155177772	-	NM_001252608	THBS3	1.09152	0.593853	155145379	0.497666
chr1	156776035	156786640	-	NM_001161441	SH2D2A	2.85956	2.21715	156806640	0.642413
chr1	224444706	224444843	-	NR_031574	MIR320B2	2.15591	2.67318	224459296	0.517273
chr1	114399257	114443859	+	NR_037864	AP4B1-AS1	1.85594	2.22905	114448607	0.373109
chr1	32372022	32385259	-	NM_001195101	PTP4A2	3.22432	2.82704	32378040	0.39728
chr1	32372022	32385259	-	NM_001195100	PTP4A2	3.22432	2.82704	32378040	0.39728
chr1	164528597	164821060	+	NM_001204963	PBX1	2.6779	2.79121	164546565	0.113305
chr1	164528597	164821060	+	NM_001204961	PBX1	2.6779	2.79121	164546565	0.113305
chr1	225965515	225978168	+	NM_003133	SRP9	2.36058	2.82077	225945574	0.46019
chr1	11114649	11120091	-	NM_003132	SRM	3.81406	2.98913	11140091	0.82493
chr1	151313116	151319769	-	NM_000449	RFX5	1.52303	2.72364	151339547	1.20061
chr1	6684925	6693642	+	NM_001195753	THAP3	3.24586	2.62694	6691377	0.618928
chr1	54359861	54376759	+	NM_000792	DIO1	3.53166	3.04802	54390163	0.483638
chr1	45241537	45241610	+	NR_000015	SNORD55	3.58867	2.61817	45260581	0.970508
chr1	45242164	45242261	+	NR_000024	SNORD46	3.53095	2.59452	45262258	0.936424
chr1	45243514	45243584	+	NR_001456	SNORD38A	3.49851	2.54386	45263490	0.954651
chr1	45244062	45244130	+	NR_001457	SNORD38B	3.02565	2.42776	45264130	0.597891
chr1	161676762	161684142	+	NM_001184872	FCRLA	2.34284	3.16889	161703958	0.826047
chr1	78695283	78835147	+	NR_027310	MGC27382	3.29651	3.01938	78675302	0.277139
chr1	247687981	247694106	-	NR_027309	LOC148824	2.34714	3.13296	247668068	0.785822
chr1	177975275	178007142	-	NR_037167	LOC730102	1.82648	2.49316	178027142	0.666679
chr1	46111452	46112357	-	NR_026768	RPS15AP10	1.92988	2.38753	46091452	0.457646
chr1	48567387	48648100	-	NR_026749	SKINTL	3.49341	3.11777	48587350	0.375641
chr1	175126123	175161949	-	NM_001162895	KIAA0040	2.44203	2.82088	175126815	0.378847
chr1	116185250	116240845	+	NM_001172412	VANGL1	1.98831	2.5104	116186039	0.522094
chr1	116184574	116240845	+	NM_001172411	VANGL1	1.98831	2.5104	116186039	0.522094
chr1	78354200	78409578	+	NM_001172309	NEXN	2.86174	3.10463	78334212	0.242897
chr1	222841355	222885864	-	NM_022831	AIDA	2.99728	2.70393	222821355	0.293351
chr1	67390578	67454302	+	NM_001146110	MIER1	2.43278	2.85326	67451968	0.420477
chr1	192778169	192781407	+	NM_002923	RGS2	3.07649	2.68198	192781704	0.394502
chr1	47799469	47844511	+	NM_016308	CMPK1	3.36737	2.91687	47820044	0.450503
chr1	38181646	38230824	-	NM_001099439	EPHA10	3.15937	2.80741	38191223	0.351957
chr1	155023748	155035252	+	NR_048579	ADAM15	1.53891	1.20346	155055252	0.335441
chr1	231762561	232177019	+	NM_001164540	DISC1	2.88713	2.72158	231742561	0.16555
chr1	174843524	174927327	+	NM_001243763	RABGAP1L	3.38663	3.03627	174861572	0.350353
chr1	158979682	159024945	+	NM_001206567	IFI16	2.60459	2.80544	158959682	0.200843
chr1	97543300	98386615	-	NM_000110	DPYD	2.76719	3.05654	97523552	0.289347
chr1	26758773	26797795	+	NM_205861	DHDDS	3.62965	2.84586	26738773	0.783785
chr1	39328162	39347298	-	NR_037637	GJA9-MYCBP	2.00298	2.69088	39308655	0.687897
chr1	39328162	39347298	-	NR_037636	GJA9-MYCBP	2.00298	2.69088	39308655	0.687897
chr1	39328162	39347298	-	NR_037635	GJA9-MYCBP	2.00298	2.69088	39308655	0.687897
chr1	93307717	93427079	-	NM_001252269	FAM69A	1.75041	2.32548	93287976	0.575075
chr1	92145900	92351836	-	NM_001195683	TGFBR3	2.65822	2.88938	92371581	0.231161
chr1	201372895	201390874	-	NM_003281	TNNI1	3.51576	2.75843	201352895	0.757329
chr1	236305832	236372209	+	NM_003272	GPR137B	3.47903	2.80581	236386547	0.673216
chr1	223282748	223316624	-	NM_003268	TLR5	2.42103	2.18198	223307761	0.239051
chr1	64014651	64016307	+	NR_002771	DLEU2L	4.02628	3.26843	63994651	0.757849
chr1	44462155	44497164	-	NM_001024845	SLC6A9	2.09863	2.38908	44495811	0.290444
chr1	45140394	45191263	+	NM_001145636	C1orf228	2.29175	2.79914	45211136	0.507391
chr1	111770281	111786062	+	NM_001025197	CHI3L2	3.1859	3.69084	111803247	0.504946
chr1	11734537	11751678	-	NM_001127325	MAD2L2	1.72061	1.12332	11714573	0.597286
chr1	154192655	154235980	+	NM_001127320	UBAP2L	1.84878	2.21339	154193770	0.364618
chr1	144890591	144995022	-	NM_001002812	PDE4DIP	11.7487	10.3429	145015022	1.40583
chr1	45794914	45805787	-	NM_001048173	MUTYH	3.13754	2.56719	45810571	0.570356
chr1	9063359	9086404	-	NM_207420	SLC2A7	3.52262	2.75734	9044040	0.765288
chr1	16062809	16067884	+	NM_207348	SLC25A34	3.16066	2.59935	16060093	0.561315
chr1	70385005	70386000	+	NR_023916	PIN1P1	3.37988	2.74875	70379874	0.631136
chr1	44679125	44686351	+	NM_019100	DMAP1	3.24442	2.91958	44659538	0.324836
chr1	235824345	236030220	-	NM_000081	LYST	2.16616	2.49636	236030454	0.330194
chr1	76252757	76252834	+	NR_003042	SNORD45C	2.67652	2.21579	76252872	0.46073
chr1	76253574	76253657	+	NR_002749	SNORD45A	2.21163	2.9707	76234534	0.759076
chr1	76255162	76255232	+	NR_002748	SNORD45B	3.60872	2.95571	76235162	0.653008
chr1	161475205	161489360	+	NM_021642	FCGR2A	2.6818	3.06435	161509360	0.382548
chr1	176432307	176811970	+	NM_020318	PAPPA2	2.86424	2.76048	176501315	0.103757
chr1	113615831	113667342	+	NM_014813	LRIG2	2.68447	2.87515	113670697	0.190683
chr1	149856010	149858232	-	NM_003528	HIST2H2BE	3.13577	2.5877	149878232	0.548068
chr1	90287480	90401989	+	NM_018103	LRRC8D	3.23684	2.95763	90267480	0.279205
chr1	8071779	8086393	-	NM_018948	ERRFI1	2.40542	2.86783	8106393	0.462408
chr1	2407754	2436964	+	NM_014638	PLCH2	3.06608	2.53658	2456954	0.529503
chr1	205882177	205912588	-	NM_134325	SLC26A9	2.69089	3.18881	205922668	0.497923
chr1	247463622	247495045	-	NM_032752	ZNF496	2.26162	2.64505	247513496	0.383431
chr1	53192131	53293013	+	NM_024646	ZYG11B	1.57756	2.19685	53312754	0.619284
chr1	173768688	173793777	-	NM_033319	CENPL	3.53416	2.72074	173813526	0.813424
chr1	90458824	90460525	-	NR_002830	GEMIN8P4	3.2349	2.86551	90474560	0.369385
chr1	153954128	153958806	-	NM_002870	RAB13	3.03008	2.49701	153945080	0.533068
chr1	52373628	52456436	-	NM_002867	RAB3B	2.34874	2.78727	52455973	0.438528
chr1	53480610	53517289	+	NM_001007099	SCP2	2.48944	2.87446	53460610	0.385024
chr1	193029004	193055115	+	NM_004600	TROVE2	2.01877	2.87631	193010412	0.857533
chr1	20617412	20681387	+	NM_001039500	VWA5B1	2.61706	2.96931	20619936	0.35225
chr1	193065595	193075244	-	NM_016066	GLRX2	3.52975	3.01074	193065670	0.51901
chr1	95393584	95428826	+	NR_033998	LOC729970	3.44909	2.99805	95448826	0.451038
chr1	39328162	39347298	-	NR_037634	GJA9-MYCBP	2.00298	2.69088	39308655	0.687897
chr1	100154611	100178513	+	NR_037516	MIR548AA1	2.56198	2.97395	100161535	0.411978
chr1	148644011	148644795	+	NM_001144032	PPIAL4E	6.24482	5.64655	148664778	0.598273
chr1	2336241	2344010	-	NM_002617	PEX10	3.25956	2.71147	2360514	0.548086
chr1	145727666	145764206	+	NM_002614	PDZK1	2.42679	2.89021	145707666	0.463414
chr1	196621008	196670695	+	NM_001014975	CFH	2.60825	3.18188	196601008	0.573628
chr1	104112026	104114008	+	NR_024438	ACTG1P4	3.30898	2.99701	104132391	0.311965
chr1	228395861	228566575	+	NM_001098623	OBSCN	2.74614	2.93649	228377427	0.190352
chr1	145764595	145827103	-	NM_001097613	GPR89A	3.28091	3.02974	145833118	0.25117
chr1	17733251	17765059	-	NM_001136204	RCC2	2.2349	2.71146	17737323	0.476559
chr1	211433289	211489725	+	NM_018254	RCOR3	1.68831	2.14239	211434401	0.454082
chr1	220373884	220373961	-	NR_031705	MIR664	2.62119	2.9903	220365444	0.369112
chr1	193105633	193105713	+	NR_031691	MIR1278	2.47693	3.00622	193125285	0.529293
chr1	161199456	161208000	-	NM_001077480	NR1I3	3.55957	3.07894	161227817	0.480627
chr1	109642815	109643234	+	NR_003023	SCARNA2	3.5739	3.17265	109662601	0.401256
chr1	155112367	155112883	-	NM_018973	DPM3	2.49633	2.1337	155103699	0.362625
chr1	48761044	48937876	-	NM_019073	SPATA6	2.7666	3.10678	48877339	0.340181
chr1	149812259	149812765	-	NM_021059	HIST2H3C	2.72367	2.44694	149801537	0.276726
chr1	149824181	149824687	+	NM_021059	HIST2H3C	2.32007	2.97367	149844669	0.653608
chr1	111023388	111033891	+	NR_003599	CYMP	3.07799	2.79266	111029713	0.285328
chr1	179851177	179889212	+	NM_001267578	TOR1AIP1	3.30339	2.99234	179891546	0.311048
chr1	203698709	203698833	+	NR_003019	SNORA77	2.20689	2.8565	203678709	0.649616
chr1	179560989	179660407	+	NM_001199089	TDRD5	3.41095	2.92672	179637106	0.484233
chr1	113465972	113467295	+	NR_002796	AKR7A2P1	3.20593	2.80244	113446092	0.403492
chr1	24829387	24863510	+	NM_013441	RCAN3	1.86925	2.40046	24829159	0.53121
chr1	25870076	25895377	+	NM_015627	LDLRAP1	3.20637	2.36133	25915377	0.845045
chr1	120106503	120115199	+	NR_033781	HSD3BP4	4.01058	3.16935	120135102	0.841227
chr1	144610815	144612727	-	NR_003242	PFN1P2	5.75357	3.8247	144590856	1.92887
chr1	225674534	225840845	-	NM_001008493	ENAH	3.4837	3.12049	225860845	0.363211
chr1	21543740	21672034	-	NM_001113348	ECE1	2.74677	2.42627	21524006	0.320505
chr1	247579458	247612406	+	NM_001079821	NLRP3	2.11819	2.65445	247559718	0.536257
chr1	197053257	197115824	-	NM_018136	ASPM	3.22614	2.8464	197097409	0.379733
chr1	32671236	32674288	+	NM_018134	IQCC	1.65142	2.4667	32651301	0.815281
chr1	173793797	173827682	+	NM_018122	DARS2	3.17951	2.63463	173816285	0.544884
chr1	233119882	233431459	-	NM_014801	PCNXL2	2.85103	2.95892	233122099	0.107892
chr1	146649430	146651528	+	NR_002305	PDIA3P	2.03995	2.88126	146629430	0.841309
chr1	104198141	104207173	+	NM_001008221	AMY1A	4.33207	3.75463	104206984	0.57744
chr1	207494817	207534311	+	NM_000574	CD55	1.36805	2.18732	207494696	0.819271
chr1	148201752	148202536	-	NM_001164261	PPIAL4D	4.65048	4.03311	148209850	0.617364
chr1	148201752	148202536	-	NM_001164262	PPIAL4F	4.65048	4.03311	148209850	0.617364
chr1	148806015	148806799	+	NM_001164261	PPIAL4D	6.60601	5.57153	148826690	1.03448
chr1	148806015	148806799	+	NM_001164262	PPIAL4F	6.60601	5.57153	148826690	1.03448
chr1	159896829	159915386	-	NM_020789	IGSF9	1.40447	2.08241	159877621	0.677937
chr1	149821759	149822340	-	NR_036461	HIST2H2BC	2.35319	2.96937	149842249	0.616182
chr1	111772333	111786062	+	NM_001025199	CHI3L2	3.72835	2.96626	111752495	0.762085
chr1	181002561	181031074	+	NM_001195035	MR1	3.40406	3.02902	181025882	0.37504
chr1	28157252	28178183	+	NM_014110	PPP1R8	3.42228	2.9428	28149199	0.479485
chr1	54411999	54433841	+	NM_001256409	LRRC42	3.57463	2.92094	54393634	0.653691
chr1	43829068	43833409	-	NM_001256399	ELOVL1	1.43068	2.00351	43824732	0.572836
chr1	156338980	156355013	+	NM_001256396	RHBG	2.23532	2.7314	156358610	0.496076
chr1	204391758	204459474	-	NM_002646	PIK3C2B	2.08334	2.43585	204478792	0.352514
chr1	114522030	114524875	+	NM_020190	OLFML3	2.53922	2.87557	114544875	0.336352
chr1	11796142	11810828	+	NM_020350	AGTRAP	1.80096	2.63406	11830828	0.833107
chr1	28585963	28609002	+	NM_031459	SESN2	3.09445	2.62903	28607191	0.465422
chr1	16268364	16302627	-	NM_003443	ZBTB17	2.72317	2.45109	16265294	0.272081
chr1	44440602	44443972	+	NM_001039457	ATP6V0B	1.97617	2.5839	44420851	0.607729
chr1	110210644	110217908	+	NM_000848	GSTM2	1.45479	1.95547	110237908	0.500681
chr1	156698263	156706752	+	NM_001142560	RRNAD1	3.21583	2.70118	156682642	0.51465
chr1	53361582	53387446	-	NM_001198961	ECHDC2	3.77605	3.07003	53341582	0.706014
chr1	150237799	150241609	-	NM_016022	APH1A	1.88026	2.3479	150255404	0.467636
chr1	245133631	245251148	+	NR_026588	EFCAB2	3.12849	2.72465	245271148	0.403839
chr1	87012759	87046432	+	NR_024602	CLCA4	3.18042	2.78793	87018456	0.392485
chr1	14362	29370	-	NR_024540	WASH7P	4.13271	5.21421	48416	1.08151
chr1	153042718	153044084	-	NM_001017418	SPRR2B	3.66508	2.94389	153042843	0.721197
chr1	62901975	62917475	+	NM_001017416	USP1	2.26829	3.02553	62882612	0.75724
chr1	62901975	62917475	+	NM_001017415	USP1	2.26829	3.02553	62882612	0.75724
chr1	152730506	152734529	+	NM_001025231	KPRP	2.68679	3.14452	152710506	0.457732
chr1	110009100	110024764	+	NM_001040709	SYPL2	1.45838	2.47545	110044764	1.01706
chr1	94027343	94147394	-	NM_003567	BCAR3	3.27219	2.87808	94007343	0.394117
chr1	155402971	155404053	+	NR_034180	POU5F1P4	NA	NA	NA	NA
chr1	155294218	155300909	+	NM_014328	RUSC1	2.16179	2.48234	155284950	0.320542
chr1	12227060	12269277	+	NM_001066	TNFRSF1B	2.87546	2.4324	12245144	0.443056
chr1	163112089	163172963	-	NM_001195303	RGS5	3.35327	3.0474	163092089	0.305869
chr1	144951761	144995082	-	NM_001195261	PDE4DIP	11.5041	10.5692	145010204	0.934913
chr1	144951761	144997111	-	NM_001195260	PDE4DIP	11.594	10.6636	145009804	0.930349
chr1	78956728	79006386	+	NM_000959	PTGFR	2.58247	2.98497	78986222	0.402499
chr1	169764550	169822229	+	NM_018186	C1orf112	3.29109	2.9533	169796121	0.337782
chr1	45965856	45976739	+	NM_015506	MMACHC	3.2824	2.95532	45996713	0.327087
chr1	157098154	157098463	+	NR_001560	CYCSP52	3.18865	2.82238	157085100	0.366266
chr1	1353800	1356824	-	NM_001145210	ANKRD65	2.59146	2.22549	1359622	0.365975
chr1	26608773	26633195	-	NM_001077262	UBXN11	3.18531	2.45197	26653195	0.733345
chr1	24104876	24114722	+	NM_020362	PITHD1	1.31577	1.88875	24125348	0.57298
chr1	160287055	160288260	+	NR_002190	SUMO1P3	2.1591	2.70621	160267055	0.5471
chr1	145456236	145470387	-	NM_032305	POLR3GL	3.22149	2.31523	145436236	0.90626
chr1	15573768	15724622	+	NM_052929	FHAD1	2.69222	3.0636	15641483	0.371377
chr1	197881635	197899273	+	NM_001014434	LHX9	3.76808	3.40746	197861635	0.360619
chr1	211500148	211548286	+	NM_001033910	TRAF5	3.32676	2.98849	211529535	0.338263
chr1	26126667	26144713	+	NM_206926	SEPN1	2.42891	2.76376	26118309	0.334852
chr1	161653495	161655042	-	NR_002595	RPL31P11	2.80098	3.35764	161633495	0.556657
chr1	9648932	9674935	+	NM_001130924	TMEM201	2.96308	2.59777	9675997	0.365307
chr1	160454820	160493052	-	NM_052931	SLAMF6	2.8442	3.32254	160436889	0.478334
chr1	27425300	27481621	-	NM_003047	SLC9A1	1.52842	2.44686	27501184	0.918438
chr1	41492871	41627104	-	NM_001031694	SCMH1	2.62546	2.83793	41493893	0.212473
chr1	167399877	167487847	-	NM_000734	CD247	3.11728	2.83497	167490626	0.282307
chr1	243419307	243663393	+	NM_006642	SDCCAG8	2.4817	2.7409	243399307	0.259198
chr1	171308035	171310463	+	NR_002719	TOP1P1	3.22171	2.76602	171310786	0.455686
chr1	110753336	110776674	+	NM_001039574	KCNC4	3.09202	2.79385	110783337	0.298174
chr1	150122170	150131825	+	NM_016274	PLEKHO1	2.50795	2.13802	150125086	0.369924
chr1	173833313	173833355	-	NR_003938	SNORD81	3.26306	2.63372	173819513	0.629338
chr1	173833507	173833583	-	NR_002746	SNORD47	3.21377	2.61004	173819689	0.603734
chr1	173833971	173834041	-	NR_003940	SNORD80	3.22089	2.6652	173819589	0.555694
chr1	173834488	173834568	-	NR_003939	SNORD79	3.73267	2.85128	173814488	0.881387
chr1	173834771	173834824	-	NR_003944	SNORD78	3.66645	2.77535	173814875	0.891106
chr1	173835106	173835166	-	NR_002750	SNORD44	3.67495	2.76985	173815311	0.9051
chr1	173835449	173835509	-	NR_003943	SNORD77	3.70659	2.79505	173815643	0.911538
chr1	173835773	173835853	-	NR_003942	SNORD76	3.73106	2.78752	173815951	0.943547
chr1	173836017	173836076	-	NR_003941	SNORD75	3.75854	2.74629	173816127	1.01225
chr1	173836812	173836883	-	NR_002579	SNORD74	3.45953	2.4856	173816812	0.97393
chr1	175937533	175937676	-	NR_002998	SCARNA3	3.40013	2.86413	175955602	0.535991
chr1	145695798	145715565	-	NM_007053	CD160	3.58904	3.06897	145676014	0.520066
chr1	147425567	147465755	+	NM_001097616	GPR89C	3.3166	2.84492	147417255	0.471677
chr1	1321091	1334718	-	NM_030937	CCNL2	2.62069	1.99475	1301300	0.625937
chr1	161511551	161520413	-	NM_001127596	FCGR3A	3.34589	2.9693	161511769	0.376583
chr1	161511551	161520413	-	NM_001127595	FCGR3A	3.34589	2.9693	161511769	0.376583
chr1	201979690	201986315	+	NM_001114309	ELF3	3.69756	3.02989	201959690	0.66767
chr1	203148059	203155922	-	NM_001276	CHI3L1	3.32868	2.76306	203175922	0.565616
chr1	196788861	196801319	+	NM_002113	CFHR1	3.41549	2.60037	196770380	0.815116
chr1	67390578	67454302	+	NM_001146112	MIER1	2.43278	2.85326	67451968	0.420477
chr1	54411999	54433841	+	NM_052940	LRRC42	3.57463	2.92094	54393634	0.653691
chr1	157764194	157789940	-	NM_052938	FCRL1	2.88484	3.17163	157809670	0.286796
chr1	233749750	233808258	+	NM_002245	KCNK1	3.13219	2.69291	233828258	0.439276
chr1	160007257	160040051	-	NM_002241	KCNJ10	2.74768	3.17728	159987757	0.429601
chr1	210851657	211307457	-	NM_002238	KCNH1	2.76729	2.9492	211302531	0.181904
chr1	65298906	65432187	-	NM_002227	JAK1	3.15531	2.85836	65418852	0.29695
chr1	27719152	27722317	+	NM_005281	GPR3	2.17116	2.45979	27709117	0.288636
chr1	171070869	171070947	-	NR_031627	MIR1295A	2.46965	2.98197	171088779	0.512318
chr1	200863949	200884864	+	NM_001142569	C1orf106	2.50562	2.96607	200898805	0.460447
chr1	240652873	240775462	-	NM_022469	GREM2	3.03483	2.85765	240681857	0.177181
chr1	180601146	180859415	+	NM_004736	XPR1	2.72675	2.91443	180603076	0.18768
chr1	247581351	247612406	+	NM_004895	NLRP3	1.99914	2.74128	247561678	0.742134
chr1	154934774	154946959	-	NM_003029	SHC1	2.76378	2.43193	154924671	0.331858
chr1	84768334	84816481	+	NM_001134664	SAMD13	3.79379	3.21719	84748542	0.5766
chr1	179079716	179198819	-	NM_001136001	ABL2	3.37058	3.03866	179218684	0.33192
chr1	179068462	179112224	-	NM_001136000	ABL2	2.46347	2.79572	179082385	0.332249
chr1	216347292	216596738	-	NM_007123	USH2A	2.58475	2.88995	216327292	0.305203
chr1	104230040	104238912	-	NM_004038	AMY1A	4.71755	4.01254	104210493	0.705005
chr1	149858525	149858961	+	NM_003517	HIST2H2AC	0.940156	1.38463	149857384	0.444477
chr1	202137179	202158577	+	NR_002930	PTPRVP	2.30622	2.6255	202157250	0.319276
chr1	3569129	3652765	+	NM_001204185	TP73	2.20136	2.45222	3672572	0.250859
chr1	3569129	3652765	+	NM_001204184	TP73	2.20136	2.45222	3672572	0.250859
chr1	31191619	31199593	+	NR_034182	MATN1-AS1	1.83661	2.57176	31219541	0.735152
chr1	154934774	154943223	-	NM_183001	SHC1	1.65657	2.00421	154914774	0.347649
chr1	147400506	147465753	+	NM_016334	GPR89B	3.7753	3.13866	147390723	0.636637
chr1	43855556	43919918	+	NM_015284	SZT2	3.47244	3.14121	43939234	0.331234
chr1	76384558	76398116	-	NR_026546	ASB17	3.56691	2.87096	76364558	0.695954
chr1	248486932	248487870	-	NM_001004691	OR2M7	1.36691	2.53746	248466932	1.17055
chr1	248366370	248367308	+	NM_001004689	OR2M3	5.27309	3.39339	248386474	1.8797
chr1	159896829	159915386	-	NM_001135050	IGSF9	1.40447	2.08241	159877621	0.677937
chr1	55013807	55100417	+	NM_015547	ACOT11	3.2398	2.90878	55063812	0.331019
chr1	198828002	198828111	-	NR_029612	MIR181B1	3.31689	2.96299	198843795	0.353897
chr1	9211727	9211836	-	NR_029610	MIR34A	2.16854	2.6208	9206468	0.452267
chr1	202317830	202557697	+	NM_002481	PPP1R12B	2.15079	2.35426	202502394	0.203474
chr1	203052257	203055377	-	NM_002479	MYOG	3.62973	3.02521	203073731	0.604519
chr1	182615792	182642067	-	NM_001102450	RGS8	2.63714	2.94215	182628311	0.305002
chr1	21132785	21503381	-	NM_001198802	EIF4G3	2.0979	2.5817	21112785	0.4838
chr1	64059480	64125916	+	NM_001172819	PGM1	3.75138	3.34829	64040571	0.403084
chr1	76540389	77042892	+	NM_001160011	ST6GALNAC3	3.41271	3.09561	77062892	0.317099
chr1	158323486	158327343	+	NM_001185110	CD1E	3.4706	2.82506	158341222	0.645541
chr1	910579	917473	-	NR_027693	C1orf170	2.18871	2.74926	916627	0.560546
chr1	212526160	212526292	+	NR_004389	SNORA16B	2.57201	3.22399	212520406	0.651974
chr1	181452686	181775921	+	NM_000721	CACNA1E	2.55302	2.83367	181433898	0.280658
chr1	23037331	23241823	+	NM_004442	EPHB2	2.80884	3.09921	23261072	0.290362
chr1	153519809	153521734	-	NM_002960	S100A3	2.1035	1.68518	153541661	0.418323
chr1	92414928	92479985	+	NM_001242808	BRDT	2.78506	3.28621	92499985	0.501143
chr1	92414928	92479985	+	NM_001242807	BRDT	2.78506	3.28621	92499985	0.501143
chr1	92414928	92479985	+	NM_001242806	BRDT	2.78506	3.28621	92499985	0.501143
chr1	220373888	220374018	-	NR_002994	SNORA36B	2.62119	2.9903	220365444	0.369112
chr1	220439521	220441057	-	NR_001587	AURKAPS1	3.38321	2.97587	220451065	0.407335
chr1	231376919	231413719	+	NM_014236	GNPAT	3.5734	3.1527	231433719	0.420699
chr1	228595636	228604583	-	NM_016102	TRIM17	3.78113	3.32181	228624551	0.45932
chr1	40859017	40888998	+	NM_001198979	SMAP2	3.1197	2.66826	40880693	0.45144
chr1	32372022	32403988	-	NM_080391	PTP4A2	3.17026	2.76071	32378003	0.409554
chr1	17312453	17338423	-	NM_001141973	ATP13A2	2.98662	2.6646	17292453	0.32202
chr1	176830203	177134024	-	NM_004319	ASTN1	2.56612	2.75457	177154024	0.188447
chr1	41492871	41625605	-	NM_001172222	SCMH1	2.62546	2.83793	41493893	0.212473
chr1	235330210	235491532	-	NM_016374	ARID4B	2.27385	2.59688	235488725	0.323032
chr1	162760496	162782608	+	NM_016371	HSD17B7	3.08272	3.42489	162740496	0.342175
chr1	42922173	42926086	+	NM_001077447	PPCS	1.90707	2.71861	42945875	0.811544
chr1	23755056	23810750	-	NM_001143778	ASAP3	2.2088	2.61964	23829728	0.410835
chr1	84543745	84704181	+	NM_002731	PRKACB	3.15786	2.86419	84609181	0.293669
chr1	153330330	153333503	+	NM_002965	S100A9	2.44552	2.98246	153310551	0.536939
chr1	231611510	231612271	-	NR_033826	SNRPD2P2	4.18502	3.52783	231611560	0.657189
chr1	109633403	109639554	+	NM_020141	TMEM167B	3.80252	3.33255	109659299	0.469969
chr1	24122089	24127294	-	NM_001008216	GALE	1.31799	1.90807	24102178	0.590077
chr1	110453233	110469365	+	NM_172212	CSF1	2.04149	2.49226	110439900	0.450778
chr1	110453233	110467824	+	NM_172210	CSF1	2.03139	2.4874	110439834	0.456011
chr1	69091	70008	+	NM_001005484	OR4F5	3.69232	4.44043	57223	0.748113
chr1	12952727	12958094	-	NM_001039361	PRAMEF10	4.13299	3.39303	12945974	0.739965
chr1	15256296	15394651	+	NM_001018001	KAZN	2.39923	2.63084	15254156	0.231608
chr1	231664399	231838307	+	NR_028399	TSNAX-DISC1	3.3718	3.03973	231858307	0.332067
chr1	184356150	184598155	+	NM_030806	C1orf21	3.06729	2.87088	184336150	0.19641
chr1	236686369	236687808	-	NR_034040	LGALS8-AS1	2.91122	2.21814	236707808	0.693081
chr1	196857144	196887843	+	NM_001201550	CFHR4	2.41742	3.0132	196878406	0.595783
chr1	161676762	161684142	+	NM_001184873	FCRLA	2.34284	3.16889	161703958	0.826047
chr1	165796732	165880855	+	NM_012474	UCK2	2.54745	2.76012	165840692	0.21267
chr1	59762625	60228402	+	NM_018291	FGGY	3.11114	2.96665	59964810	0.144497
chr1	28261504	28285663	+	NM_014474	SMPDL3B	1.77156	2.38088	28241504	0.609322
chr1	85109390	85156151	-	NM_001166295	SSX2IP	3.62237	3.04312	85175994	0.579254
chr1	117637265	117637350	+	NR_030640	MIR942	3.64805	3.14517	117617425	0.502882
chr1	205197038	205242471	+	NM_014858	TMCC2	3.13129	2.77722	205247862	0.354061
chr1	1189292	1209234	-	NM_194458	UBE2J2	1.88211	2.14793	1180918	0.265814
chr1	45011165	45011224	+	NR_049849	MIR5584	2.39824	2.92937	45028160	0.531134
chr1	156638556	156647189	-	NM_006617	NES	2.35053	2.7895	156660286	0.438972
chr1	68649201	68649293	-	NR_031664	MIR1262	2.57559	3.16457	68629201	0.588973
chr1	179923908	180084015	+	NM_014810	CEP350	3.22808	2.95481	179986758	0.273268
chr1	153003679	153005376	+	NM_003125	SPRR1B	2.69204	3.14824	152996624	0.456195
chr1	210111519	210337633	+	NM_001146261	SYT14	3.39911	2.9721	210094600	0.427009
chr1	41492871	41707815	-	NM_001172220	SCMH1	3.56151	3.26628	41677928	0.295229
chr1	41492871	41707815	-	NM_001172219	SCMH1	3.56151	3.26628	41677928	0.295229
chr1	41492871	41707815	-	NM_001172218	SCMH1	3.56151	3.26628	41677928	0.295229
chr1	201008640	201081694	-	NM_000069	CACNA1S	2.92327	2.54724	201101674	0.376029
chr1	182350839	182361341	-	NM_001033044	GLUL	3.39675	2.85938	182331151	0.537367
chr1	22963118	22966175	+	NM_015991	C1QA	2.8696	2.42608	22969116	0.443514
chr1	117057156	117113715	-	NR_026665	CD58	3.5717	3.30764	117133715	0.264058
chr1	154955770	154965587	+	NM_001184891	FLAD1	2.60712	2.29101	154935770	0.316114
chr1	42896001	42921938	-	NM_001146192	ZMYND12	3.39154	2.87284	42876038	0.518698
chr1	16174359	16266950	+	NM_015001	SPEN	2.93751	2.66937	16286950	0.268135
chr1	156182779	156209868	+	NM_001199654	PMF1	1.44782	2.10923	156181759	0.661409
chr1	93811478	93828148	+	NM_001938	DR1	2.23228	2.96521	93848148	0.732928
chr1	168664695	168698442	-	NM_001937	DPT	3.90176	3.27732	168644697	0.62444
chr1	158901337	158946849	+	NM_152501	PYHIN1	1.95532	3.21949	158881418	1.26417
chr1	239792373	240072717	+	NM_000740	CHRM3	3.3165	3.07657	240092712	0.239935
chr1	6845384	7829766	+	NM_015215	CAMTA1	2.58101	2.78305	6825384	0.202042
chr1	200182656	200183643	+	NM_001105517	FAM58BP	3.60694	3.11503	200200994	0.491919
chr1	166882441	166944561	-	NM_199351	ILDR2	2.62731	2.87118	166944168	0.243879
chr1	16384264	16400127	-	NM_182623	FAM131C	2.09649	2.61914	16399507	0.522646
chr1	6615338	6639817	+	NM_177540	TAS1R1	2.60699	2.22658	6655940	0.380413
chr1	202431871	202557697	+	NM_032104	PPP1R12B	2.09297	2.34967	202510698	0.256691
chr1	202431871	202557697	+	NM_032103	PPP1R12B	2.09297	2.34967	202510698	0.256691
chr1	115312105	115323308	-	NM_001102396	SIKE1	3.70824	3.22588	115343308	0.482357
chr1	150670535	150693364	-	NM_032132	HORMAD1	3.4328	2.87667	150672745	0.556131
chr1	156024517	156028301	+	NM_014017	LAMTOR2	3.03132	2.52556	156048301	0.505758
chr1	64239690	64647179	+	NM_005012	ROR1	2.95903	2.78418	64219926	0.174848
chr1	192987535	193028523	-	NM_001199262	UCHL5	3.27509	2.87578	192969114	0.399306
chr1	44445608	44456843	+	NM_030587	B4GALT2	3.16596	2.82473	44466550	0.341233
chr1	205198059	205242471	+	NM_001242925	TMCC2	3.13721	2.79994	205247946	0.337274
chr1	247751662	247752615	+	NM_001001915	OR2G2	2.59249	3.306	247770630	0.713508
chr1	215740735	215795149	+	NM_016121	KCTD3	3.51884	2.94271	215815149	0.576127
chr1	43212006	43232755	-	NM_022356	LEPRE1	2.60196	2.95733	43192236	0.355377
chr1	13447414	13452656	-	NM_001099854	PRAMEF14	4.54631	2.87374	13471503	1.67257
chr1	52888948	53018762	-	NM_015269	ZCCHC11	1.85837	2.23484	52868948	0.376473
chr1	171750761	171766856	+	NM_014955	METTL13	2.65035	3.09369	171731133	0.44334
chr1	183605208	183897666	+	NM_015149	RGL1	3.25836	3.04913	183914977	0.209232
chr1	110036658	110043063	+	NM_001134402	CYB561D1	3.73568	3.26178	110063047	0.473901
chr1	110036701	110043063	+	NM_001134400	CYB561D1	3.73484	3.26024	110063047	0.474608
chr1	155036213	155042029	+	NM_182689	EFNA4	1.9319	1.60874	155035260	0.323158
chr1	155036213	155042029	+	NM_182690	EFNA4	1.9319	1.60874	155035260	0.323158
chr1	155100349	155107386	+	NM_182685	EFNA1	2.96799	2.52355	155085376	0.444445
chr1	149895209	149900144	-	NM_005850	SF3B4	2.58983	2.32563	149878397	0.264207
chr1	230883161	230937749	+	NM_016452	CAPN9	3.33998	3.08621	230954329	0.253768
chr1	17300999	17307173	-	NM_001135248	MFAP2	3.65551	2.94299	17280999	0.71252
chr1	93544792	93604638	+	NM_001164391	MTF2	2.24367	2.63139	93543113	0.387722
chr1	28929609	28969604	-	NM_001135218	TAF12	1.64064	2.32023	28909611	0.679586
chr1	35220721	35224112	+	NM_005268	GJB5	3.23724	2.95223	35226784	0.28501
chr1	147374946	147381395	+	NM_005267	GJA8	4.2734	3.32686	147391487	0.946542
chr1	147228332	147245484	-	NM_005266	GJA5	3.37018	3.05043	147265484	0.319748
chr1	43916674	43919660	-	NM_031207	HYI	2.1716	2.75151	43896674	0.579901
chr1	49193540	49242547	-	NM_024603	BEND5	3.29366	2.78346	49173540	0.510194
chr1	236557680	236648008	+	NM_145861	EDARADD	3.25864	2.95972	236589194	0.298914
chr1	158801168	158819270	+	NM_002432	MNDA	2.66695	3.26551	158834173	0.598551
chr1	87170253	87213867	+	NM_001206652	SH3GLB1	3.88247	3.07185	87233410	0.810621
chr1	152777311	152779107	-	NM_178351	LCE1C	3.65334	2.99614	152799107	0.657192
chr1	205797150	205819276	-	NM_152491	PM20D1	3.57149	3.06197	205777384	0.509526
chr1	152691998	152692905	+	NM_001024679	C1orf68	2.6576	3.24878	152712905	0.59118
chr1	155658885	155708800	+	NM_033657	DAP3	3.72372	3.17765	155728792	0.546067
chr1	145727666	145764206	+	NM_001201326	PDZK1	2.42679	2.89021	145707666	0.463414
chr1	145727666	145764206	+	NM_001201325	PDZK1	2.42679	2.89021	145707666	0.463414
chr1	162824087	162838605	-	NM_178550	C1orf110	2.37044	2.87045	162817388	0.500013
chr1	111823146	111828730	+	NR_003928	RP11-165H20.1	3.91328	3.26891	111825583	0.644371
chr1	45316194	45452394	-	NM_001261418	EIF2B3	2.65039	2.38566	45472394	0.264738
chr1	159173803	159176290	+	NM_002036	DARC	3.45298	3.01968	159153803	0.433298
chr1	99469832	99614408	+	NR_033940	LOC100129620	3.43376	3.05016	99634007	0.383601
chr1	28655513	28662478	+	NM_001127350	MED18	3.29448	2.80542	28647467	0.489054
chr1	86046444	86049648	+	NM_001554	CYR61	3.77568	3.06431	86050191	0.711378
chr1	113066141	113162040	-	NM_017744	ST7L	3.37539	2.90407	113182040	0.471317
chr1	85715637	85725355	-	NR_024113	C1orf52	1.24222	1.6597	85744972	0.417475
chr1	160510884	160549306	-	NM_003874	CD84	3.13698	2.602	160569287	0.534983
chr1	151810945	151816641	+	NR_024237	LOC100132111	2.19984	2.93498	151836558	0.735137
chr1	86115106	86174116	-	NM_017953	ZNHIT6	3.27457	2.94571	86193832	0.328857
chr1	152943128	152945069	+	NM_173080	SPRR4	2.52372	3.00997	152945866	0.486253
chr1	13521963	13526943	+	NM_001100114	PRAMEF21	0.719336	1.37039	13546943	0.65105
chr1	184020811	184043344	+	NR_023349	TSEN15	3.51734	3.09189	184038053	0.425451
chr1	44584522	44600809	+	NM_173484	KLF17	2.66746	3.11856	44614464	0.451095
chr1	206317459	206332104	+	NM_148964	CTSE	3.56582	2.92402	206318526	0.641805
chr1	1103243	1103332	+	NR_029834	MIR200A	3.44147	2.81591	1123035	0.625565
chr1	119573839	119683295	-	NM_015836	WARS2	3.66383	2.96917	119553904	0.694662
chr1	1353800	1356824	-	NM_001243535	ANKRD65	2.59146	2.22549	1359622	0.365975
chr1	109822176	109825790	-	NM_001032291	PSRC1	2.20256	2.65345	109832936	0.450892
chr1	1361508	1363167	+	NM_001146685	TMEM88B	2.66562	2.34717	1358115	0.318445
chr1	32666202	32670991	+	NM_024296	CCDC28B	2.43122	1.95125	32690884	0.479965
chr1	156776035	156786640	-	NM_001161442	SH2D2A	2.85956	2.21715	156806640	0.642413
chr1	65886131	65901690	+	NM_017526	LEPROT	2.71263	3.06833	65875116	0.355706
chr1	31882412	31907527	+	NM_001199038	SERINC2	3.14361	2.73922	31899470	0.404383
chr1	205737114	205744610	-	NM_001135664	RAB7L1	3.67436	3.07316	205764610	0.601205
chr1	116947336	116961197	-	NR_024124	ATP1A1OS	2.53203	3.02469	116979805	0.492657
chr1	54474506	54483803	-	NM_001010978	LDLRAD1	1.80486	2.45622	54478348	0.651352
chr1	152184558	152196669	-	NM_001009931	HRNR	4.00527	3.40481	152215490	0.600456
chr1	44435653	44439043	+	NM_001039589	DPH2	2.17318	1.19552	44458830	0.977658
chr1	78956728	79006386	+	NM_001039585	PTGFR	2.58247	2.98497	78986222	0.402499
chr1	16348486	16360545	+	NM_004070	CLCNKA	2.6376	2.25423	16342251	0.383375
chr1	52485804	52521843	-	NM_015913	TXNDC12	2.97695	2.57261	52517495	0.404339
chr1	29519385	29557454	-	NM_016011	MECR	2.98147	2.67937	29550994	0.302098
chr1	43312244	43318146	+	NM_015911	ZNF691	2.43197	3.26475	43337608	0.832778
chr1	115828537	115880857	-	NM_002506	NGF	2.78432	2.99626	115885296	0.211946
chr1	89401456	89458643	-	NM_001008661	CCBL2	2.04153	2.45683	89459487	0.415299
chr1	42619092	42621495	+	NM_007102	GUCA2B	3.91899	2.97726	42641495	0.941736
chr1	27730734	27816678	-	NM_006990	WASF2	3.2005	2.56594	27836531	0.634553
chr1	120839005	120855681	+	NM_001100910	FAM72B	2.67854	2.32705	120875090	0.351498
chr1	120162000	120190390	-	NM_001080470	ZNF697	3.01577	3.26265	120142249	0.246881
chr1	227058273	227083804	+	NM_012486	PSEN2	3.32321	2.80038	227096271	0.522822
chr1	154134290	154164609	-	NM_152263	TPM3	2.5436	2.82097	154165783	0.277369
chr1	244998639	245008359	+	NM_198076	COX20	1.25012	1.77777	244998585	0.527653
chr1	40306706	40349177	-	NM_017646	TRIT1	3.57848	2.84749	40286706	0.730989
chr1	161199456	161208000	-	NM_001077482	NR1I3	3.55957	3.07894	161227817	0.480627
chr1	151132224	151138424	-	NM_001136543	LYSMD1	2.0047	2.59085	151149318	0.586146
chr1	104068578	104097859	+	NM_017619	RNPC3	3.75162	3.09404	104048578	0.657583
chr1	247108849	247242115	-	NR_037894	ZNF670-ZNF695	2.93219	2.65353	247250997	0.278662
chr1	76190043	76229355	+	NM_001127328	ACADM	2.48602	2.82212	76211515	0.336103
chr1	27938801	27961727	-	NM_005248	FGR	1.97035	2.35769	27938799	0.387336
chr1	20978260	20988037	-	NM_005216	DDOST	2.2024	2.91307	21008037	0.710666
chr1	173872942	173886516	-	NM_000488	SERPINC1	3.54306	3.07537	173869621	0.467685
chr1	151745955	151763010	-	NM_001083963	TDRKH	3.00443	2.52709	151733899	0.477334
chr1	11086580	11107296	-	NM_006610	MASP2	3.67281	3.07361	11127071	0.599206
chr1	47100711	47134099	-	NM_001042546	ATPAF1	2.42747	2.89814	47101444	0.470673
chr1	168369427	168391894	-	NR_037851	LOC100505918	2.35163	2.79146	168407756	0.43983
chr1	154947118	154951725	+	NR_024163	CKS1B	2.54964	1.80196	154971725	0.747673
chr1	231664399	231702269	+	NM_005999	TSNAX	3.27279	2.76588	231722269	0.506918
chr1	145575988	145586546	+	NM_006099	PIAS3	1.45992	1.84973	145576612	0.389812
chr1	202780074	202781041	+	NR_046326	KDM5B-AS1	1.8709	2.77953	202789148	0.908639
chr1	167064087	167098402	+	NM_001080426	DUSP27	2.50578	3.22243	167045646	0.71665
chr1	35331037	35370984	-	NM_001080418	DLGAP3	3.19623	2.68634	35390984	0.509889
chr1	161129254	161135516	+	NM_012475	USP21	1.9383	2.36359	161117543	0.425292
chr1	104230040	104239073	-	NM_001008221	AMY1A	4.71302	4.01158	104210493	0.701446
chr1	161952982	161993644	-	NM_015441	OLFML2B	2.77047	3.0433	162012829	0.272832
chr1	244515937	244552393	+	NM_001012970	C1orf100	2.59439	3.01963	244514455	0.425242
chr1	211432708	211489725	+	NM_001136223	RCOR3	1.67923	2.13435	211434279	0.455116
chr1	46505812	46598380	-	NM_003629	PIK3R3	2.36281	2.64252	46599295	0.279711
chr1	227884733	227885408	-	NR_036753	ZNF847P	NA	NA	NA	NA
chr1	15783223	15798586	+	NM_033440	CELA2A	3.29089	2.71972	15771968	0.571171
chr1	159921282	159924044	-	NM_033438	SLAMF9	3.0866	2.69724	159911976	0.389363
chr1	53904043	53905693	-	NR_002314	SLC25A3P1	3.75572	3.19833	53912033	0.557391
chr1	26364514	26372604	-	NM_001004434	SLC30A2	2.77055	3.04706	26384083	0.276515
chr1	39328162	39339050	-	NR_037632	MYCBP	1.95276	2.71982	39308655	0.767053
chr1	115215720	115238239	-	NM_001172626	AMPD1	2.43799	3.08108	115195720	0.64309
chr1	117297086	117311851	+	NM_001767	CD2	3.56493	2.97665	117327531	0.588286
chr1	225117363	225155626	+	NM_144989	DNAH14	2.77845	3.29173	225108270	0.513281
chr1	41481269	41487427	-	NM_144990	SLFNL1	3.41438	2.96222	41507427	0.452155
chr1	95448279	95538507	-	NM_144988	ALG14	2.44605	2.90633	95428307	0.460286
chr1	198608098	198664300	+	NM_001267798	PTPRC	2.90818	2.56112	198588098	0.347062
chr1	27648636	27662891	+	NM_032125	TMEM222	1.67059	2.28826	27650522	0.617667
chr1	47023079	47069966	-	NR_024176	MKNK1	3.31	2.96131	47003360	0.348692
chr1	47023079	47069966	-	NR_024174	MKNK1	3.31	2.96131	47003360	0.348692
chr1	204485507	204527248	+	NR_024171	MDM4	1.76843	2.24541	204484234	0.476982
chr1	171669296	171711379	-	NM_001185127	VAMP4	3.53435	2.75666	171649516	0.777693
chr1	158323486	158327343	+	NM_001185115	CD1E	3.4706	2.82506	158341222	0.645541
chr1	158323486	158327343	+	NM_001185114	CD1E	3.4706	2.82506	158341222	0.645541
chr1	32042086	32053287	+	NM_001204414	TINAGL1	2.40762	2.95583	32034534	0.548209
chr1	42846468	42889900	+	NM_173642	RIMKLA	2.64034	3.02229	42864731	0.381948
chr1	38225945	38230824	-	NM_173641	EPHA10	2.26134	3.06916	38242891	0.807821
chr1	148560847	148596267	+	NM_173638	NBPF15	3.20309	3.894	148583063	0.690908
chr1	100503789	100548929	+	NM_033055	HIAT1	3.46377	2.95937	100568929	0.504405
chr1	206238872	206288647	-	NM_001007544	C1orf186	3.16408	2.92155	206308552	0.242531
chr1	248153569	248154493	+	NR_002145	OR2L1P	2.31771	2.93502	248139346	0.617316
chr1	1246965	1260067	-	NM_001256463	CPSF3L	1.97551	1.62461	1241115	0.350904
chr1	1072397	1079434	+	NR_038869	LOC254099	2.06923	1.67294	1074692	0.396288
chr1	248550910	248551836	+	NM_001005471	OR2T6	3.10333	2.3674	248571836	0.735933
chr1	86815777	86862025	-	NM_001007022	ODF2L	3.45052	3.17481	86882024	0.275706
chr1	148739442	148758311	+	NM_001102663	NBPF16	1.27373	2.26699	148778311	0.993258
chr1	224415036	224517891	-	NM_002533	NVL	2.66017	2.90467	224462479	0.244501
chr1	85109390	85156240	-	NM_014021	SSX2IP	3.6039	3.03838	85176240	0.565513
chr1	2481359	2484284	-	NR_026927	LOC115110	2.936	2.52402	2503038	0.411977
chr1	29063133	29096287	+	NM_001173128	YTHDF2	2.1107	2.77634	29043133	0.665639
chr1	149900543	149908266	-	NM_181873	MTMR11	2.11054	1.73962	149880589	0.370913
chr1	229456752	229478688	-	NM_145257	CCSAP	2.92715	2.58065	229449090	0.346504
chr1	156830671	156851642	+	NM_002529	NTRK1	3.0926	2.3081	156871642	0.784506
chr1	118148604	118171011	+	NM_017709	FAM46C	1.87094	2.20732	118148480	0.336374
chr1	23755056	23810750	-	NM_017707	ASAP3	2.2088	2.61964	23829728	0.410835
chr1	1167629	1170420	+	NM_080605	B3GALT6	2.72564	2.42994	1151920	0.295699
chr1	154293592	154297801	+	NM_080429	AQP10	1.15763	2.2795	154317801	1.12187
chr1	153579367	153585514	-	NM_080388	S100A16	2.08286	2.52144	153601908	0.438581
chr1	234527059	234614849	-	NM_005646	TARBP1	2.29855	2.73654	234620209	0.437985
chr1	204372492	204380944	-	NM_032833	PPP1R15B	1.22081	1.72834	204381173	0.507521
chr1	32095463	32110838	-	NR_033686	PEF1	1.97693	3.02802	32075463	1.0511
chr1	32671236	32674288	+	NM_001160042	IQCC	1.65142	2.4667	32651301	0.815281
chr1	151375200	151431941	-	NM_001194938	POGZ	2.13305	2.62622	151355392	0.493173
chr1	155158300	155162706	-	NM_001204290	MUC1	1.90708	1.58217	155147423	0.324905
chr1	151375200	151431941	-	NM_001194937	POGZ	2.13305	2.62622	151355392	0.493173
chr1	151955386	151966714	-	NM_002966	S100A10	3.46566	2.78476	151986714	0.680907
chr1	44398992	44402912	+	NM_001136215	ARTN	1.6662	2.85639	44422912	1.19019
chr1	1658824	1677438	-	NM_182838	SLC35E2	3.8427	2.55695	1649437	1.28576
chr1	153533585	153538306	-	NM_005978	S100A2	2.03389	2.64305	153513585	0.609162
chr1	159141377	159172932	+	NM_021189	CADM3	3.02461	2.77943	159142073	0.245175
chr1	97187175	97280605	+	NM_021190	PTBP2	2.71236	2.93648	97280775	0.224117
chr1	85715637	85725355	-	NM_198077	C1orf52	1.24222	1.6597	85744972	0.417475
chr1	151375200	151431941	-	NM_145796	POGZ	2.13305	2.62622	151355392	0.493173
chr1	32830705	32860062	-	NM_018045	BSDC1	3.07421	2.49697	32844041	0.577242
chr1	161068181	161070138	+	NM_001007255	KLHDC9	1.53742	2.12284	161090138	0.585425
chr1	158449668	158450675	+	NM_001004472	OR10R2	3.75373	3.15104	158429668	0.602688
chr1	109834987	109849663	-	NM_001010985	MYBPHL	3.3792	2.51805	109814987	0.861154
chr1	159504868	159505797	-	NM_001004469	OR10J5	1.71417	2.87626	159525288	1.1621
chr1	159887903	159895284	-	NM_003564	TAGLN2	3.15392	2.692	159911416	0.461919
chr1	54497349	54519111	-	NM_004872	TMEM59	1.47772	2.46936	54477689	0.991645
chr1	9908334	9970316	-	NM_020248	CTNNBIP1	1.87955	2.33205	9969155	0.452506
chr1	227127938	227175246	+	NM_020247	ADCK3	3.14666	2.84259	227154392	0.304071
chr1	22890004	22930087	+	NM_020526	EPHA8	3.63194	3.11226	22950073	0.519678
chr1	150547027	150552214	-	NM_021960	MCL1	1.43824	2.03168	150527027	0.593437
chr1	1682671	1709909	-	NM_023018	NADK	1.08325	1.69991	1711591	0.616658
chr1	36554453	36559533	+	NM_017825	ADPRHL2	2.89897	2.44037	36560859	0.458602
chr1	155164968	155165063	+	NR_030281	MIR92B	3.03612	2.48911	155185063	0.547004
chr1	6581407	6614658	-	NM_024654	NOL9	3.19595	2.79028	6585139	0.405677
chr1	28526790	28559542	-	NM_014280	DNAJC8	2.44131	2.00166	28579416	0.439644
chr1	879583	894679	-	NM_015658	NOC2L	1.14071	1.3609	859583	0.220191
chr1	205055270	205091150	-	NM_001193273	RBBP5	3.25445	2.80637	205111150	0.448081
chr1	205055270	205091150	-	NM_001193272	RBBP5	3.25445	2.80637	205111150	0.448081
chr1	91966404	91991321	+	NM_003503	CDC7	1.98125	2.437	91966041	0.455747
chr1	1849029	1850740	-	NM_178545	TMEM52	2.38383	2.71835	1861904	0.334515
chr1	24480647	24513765	-	NM_170743	IL28RA	3.40549	2.71309	24476478	0.692397
chr1	45976707	45987610	-	NM_181697	PRDX1	2.33583	2.70417	46007499	0.368331
chr1	45976707	45987610	-	NM_181696	PRDX1	2.33583	2.70417	46007499	0.368331
chr1	147228332	147232714	-	NM_181703	GJA5	3.37114	2.97917	147236286	0.391968
chr1	26758773	26797795	+	NM_024887	DHDDS	3.62965	2.84586	26738773	0.783785
chr1	35899091	36023037	-	NM_024874	KIAA0319L	3.13667	2.82747	35901841	0.309197
chr1	158323486	158327343	+	NM_001185107	CD1E	3.4706	2.82506	158341222	0.645541
chr1	43198764	43205925	-	NM_001185117	CLDN19	2.12845	2.59215	43217957	0.463704
chr1	161087908	161090984	+	NM_001185094	NIT1	3.4213	2.83076	161079138	0.590544
chr1	161087907	161090984	+	NM_001185093	NIT1	3.42129	2.83085	161079137	0.590447
chr1	95583479	95710509	+	NM_001199691	TMEM56-RWDD3	3.35415	2.96908	95563479	0.385072
chr1	165600110	165625372	+	NM_004528	MGST3	3.76767	3.1019	165580110	0.66577
chr1	109472130	109506111	-	NM_015127	CLCC1	1.80739	2.31099	109505558	0.503601
chr1	156390133	156390221	-	NR_029691	MIR9-1	2.63031	3.07971	156410221	0.449404
chr1	67390578	67454302	+	NM_001077703	MIER1	2.43278	2.85326	67451968	0.420477
chr1	155006282	155023406	+	NM_001143687	DCST1	2.12816	2.45563	155043406	0.327473
chr1	178482212	178490946	+	NM_001170723	TEX35	2.2492	2.65847	178462230	0.40927
chr1	207101867	207119811	-	NM_002644	PIGR	3.78171	2.72525	207139249	1.05645
chr1	172410597	172413230	-	NM_002642	PIGC	3.65145	3.12911	172433230	0.522337
chr1	153940675	153946840	+	NM_001255981	CREB3L4	2.90925	2.53702	153945163	0.372236
chr1	115259534	115300671	-	NM_007158	CSDE1	3.43442	2.94925	115249936	0.485169
chr1	20140522	20141771	-	NM_019062	RNF186	1.12764	2.5675	20120909	1.43986
chr1	211831599	211848972	-	NM_001204182	NEK2	3.57068	3.01417	211838129	0.556506
chr1	204485507	204527248	+	NM_001204172	MDM4	1.76843	2.24541	204484234	0.476982
chr1	204485507	204527248	+	NM_001204171	MDM4	1.76843	2.24541	204484234	0.476982
chr1	207925383	207968861	+	NM_002389	CD46	3.10091	2.60921	207930953	0.4917
chr1	1682671	1710297	-	NM_001198993	NADK	1.0874	1.70749	1711725	0.620093
chr1	156005092	156023516	-	NM_020131	UBQLN4	3.26365	2.72895	156000816	0.534705
chr1	21543740	21606183	-	NM_001113347	ECE1	2.71334	2.48582	21524006	0.227523
chr1	16558182	16563659	-	NM_030907	RSG1	3.85772	3.15715	16583659	0.700573
chr1	162531296	162569633	+	NM_003115	UAP1	2.59296	3.18133	162589633	0.58837
chr1	212965170	212990167	+	NM_001146171	TATDN3	2.23973	2.73486	212956830	0.495137
chr1	110036701	110043063	+	NM_001134404	CYB561D1	3.73484	3.26024	110063047	0.474608
chr1	110036701	110043063	+	NM_001134403	CYB561D1	3.73484	3.26024	110063047	0.474608
chr1	147574323	147599571	-	NM_001101663	NBPF24	2.52399	3.53231	147554323	1.00832
chr1	179068462	179198819	-	NM_007314	ABL2	2.28954	2.0135	179048462	0.276043
chr1	6521214	6526255	-	NM_003790	TNFRSF25	2.66031	2.00628	6546255	0.654033
chr1	155629233	155658764	-	NM_139121	YY1AP1	1.97783	2.57777	155616066	0.599941
chr1	155629233	155658565	-	NM_139119	YY1AP1	1.97783	2.57777	155616066	0.599941
chr1	155629233	155658823	-	NM_139118	YY1AP1	1.97783	2.57777	155616066	0.599941
chr1	75198836	75232360	+	NM_001162916	TYW3	3.32218	2.99616	75241870	0.326028
chr1	170501263	170522974	+	NR_027397	GORAB	2.5125	2.96713	170525325	0.454626
chr1	41492871	41628689	-	NM_001172221	SCMH1	2.62946	2.83806	41493983	0.208606
chr1	154377669	154410561	+	NM_001206866	IL6R	1.91322	2.37209	154430417	0.458873
chr1	25548767	25559013	-	NM_207170	SYF2	3.18264	2.70956	25578886	0.473079
chr1	51701945	51739119	+	NM_014372	RNF11	1.62928	2.2081	51702368	0.578819
chr1	24480647	24513765	-	NM_173065	IL28RA	3.40549	2.71309	24476478	0.692397
chr1	24480647	24513765	-	NM_173064	IL28RA	3.40549	2.71309	24476478	0.692397
chr1	154947118	154951725	+	NM_001826	CKS1B	2.54964	1.80196	154971725	0.747673
chr1	153190060	153191793	+	NM_001195571	PRR9	3.99685	3.12494	153211793	0.871913
chr1	171283486	171311223	+	NM_002022	FMO4	3.11459	2.77338	171310747	0.34121
chr1	179560748	179660407	+	NM_001199091	TDRD5	3.41095	2.92672	179637106	0.484233
chr1	171217663	171255113	+	NM_002021	FMO1	3.52537	2.99309	171224719	0.532284
chr1	92145900	92351836	-	NM_003243	TGFBR3	2.65822	2.88938	92371581	0.231161
chr1	38273473	38275126	+	NM_001142726	C1orf122	2.6423	2.12625	38275989	0.516053
chr1	185087218	185126116	-	NM_030934	TRMT1L	3.40929	2.96476	185145834	0.444527
chr1	21543740	21616766	-	NM_001113349	ECE1	2.32652	2.74667	21636655	0.420142
chr1	8021714	8045342	+	NM_007262	PARK7	2.87863	2.58706	8050918	0.291574
chr1	150039342	150117505	+	NM_007259	VPS45	3.24081	2.91933	150063553	0.321477
chr1	24117646	24122029	+	NM_007260	LYPLA2	1.3883	1.96263	24125291	0.574329
chr1	158735534	158736472	-	NM_001005185	OR6N1	3.78087	2.94123	158715628	0.839634
chr1	158724606	158725637	+	NM_001005184	OR6K6	3.47223	2.79812	158730503	0.674108
chr1	248084320	248085258	+	NM_001005522	OR2T8	3.10374	2.62134	248087323	0.482403
chr1	155293728	155300909	+	NM_001105205	RUSC1	2.15972	2.47616	155284904	0.316444
chr1	143718513	143744457	-	NR_027468	FLJ39739	4.12899	3.61259	143733438	0.516397
chr1	147906022	147931980	-	NR_027468	FLJ39739	1.21098	1.63849	147896721	0.427505
chr1	161632905	161648444	+	NM_001002274	FCGR2B	2.11516	2.69233	161612905	0.577171
chr1	160175125	160185162	+	NM_003768	PEA15	2.27265	2.59684	160161518	0.324183
chr1	171669296	171711379	-	NM_003762	VAMP4	3.53435	2.75666	171649516	0.777693
chr1	21132785	21437876	-	NM_003760	EIF4G3	1.99659	2.53543	21112785	0.53884
chr1	150768684	150780917	-	NM_000396	CTSK	2.29182	2.79472	150772806	0.502905
chr1	46805849	46830824	+	NR_045790	NSUN4	1.10216	1.70435	46787071	0.602185
chr1	52838501	52870143	-	NM_004153	ORC1	3.46044	2.94839	52818501	0.512051
chr1	23695464	23698330	+	NR_033690	C1orf213	2.19397	2.56889	23687723	0.374924
chr1	32095463	32110218	-	NR_033688	PEF1	1.97381	3.01336	32075463	1.03955
chr1	246952919	246954788	+	NR_015422	LOC149134	2.1054	2.82719	246933191	0.721786
chr1	153963239	153964631	+	NM_001030	RPS27	3.62887	2.47313	153943519	1.15574
chr1	20396701	20418394	+	NM_000929	PLA2G5	3.80664	3.10181	20379210	0.704827
chr1	16010827	16061264	+	NM_015164	PLEKHM2	2.94702	2.48954	16059958	0.457488
chr1	154377669	154441926	+	NM_181359	IL6R	2.42688	2.64138	154357803	0.214499
chr1	150782181	150849244	-	NM_178427	ARNT	3.63945	3.04616	150869220	0.593294
chr1	162602228	162750247	+	NM_001014796	DDR2	2.70234	3.09816	162582262	0.395816
chr1	32192718	32229648	-	NM_001703	BAI2	3.45123	2.9112	32172918	0.540035
chr1	40839378	40888998	+	NM_022733	SMAP2	3.09315	2.6223	40880806	0.470856
chr1	235491753	235507844	+	NM_001037277	GGPS1	3.2954	2.80046	235498726	0.494934
chr1	225965515	225978168	+	NM_001130440	SRP9	2.36058	2.82077	225945574	0.46019
chr1	37966536	37966595	-	NR_049844	MIR5581	0.960862	0.353049	37986582	0.607813
chr1	248801588	248802559	-	NM_001001827	OR2T35	2.62469	2.25987	248816180	0.364816
chr1	12939033	12946025	-	NM_001009611	PRAMEF4	4.17962	3.43396	12945909	0.74565
chr1	53708041	53793821	-	NM_001018054	LRP8	3.10565	2.80105	53754260	0.304608
chr1	89517987	89531043	-	NM_002053	GBP1	2.61902	3.0428	89500374	0.423788
chr1	155658882	155708800	+	NM_001199851	DAP3	3.72372	3.17765	155728792	0.546067
chr1	155658882	155708800	+	NM_001199850	DAP3	3.72372	3.17765	155728792	0.546067
chr1	235294498	235324571	-	NM_015014	RBM34	1.8843	2.88665	235344571	1.00235
chr1	23345941	23410184	+	NM_015013	KDM1A	1.9999	2.42048	23327161	0.420577
chr1	43148066	43168020	+	NM_004559	YBX1	1.44942	2.08298	43148875	0.633561
chr1	249144203	249153125	-	NM_001136036	ZNF692	3.05223	2.5364	249139630	0.515834
chr1	226170403	226187066	-	NM_152608	SDE2	3.04432	2.60694	226206854	0.437385
chr1	161592988	161601252	-	NM_001244753	FCGR3B	3.39295	2.99968	161578877	0.393264
chr1	323892	328581	+	NR_028327	LOC100133331	2.00961	2.5486	329855	0.538985
chr1	661139	665731	-	NR_028327	LOC100133331	2.94913	3.6993	685731	0.750171
chr1	99127236	99226056	+	NR_033716	SNX7	2.56368	3.20072	99108461	0.637041
chr1	67873493	67896123	-	NM_001018068	SERBP1	2.71262	3.10245	67916112	0.389833
chr1	67873493	67896123	-	NM_001018067	SERBP1	2.71262	3.10245	67916112	0.389833
chr1	2980636	2984289	-	NR_024371	FLJ42875	3.40044	2.93823	3004289	0.462209
chr1	231664399	231954990	+	NR_028395	TSNAX-DISC1	2.65068	2.88143	231644399	0.230753
chr1	24069856	24088549	+	NM_003198	TCEB3	3.58583	2.57199	24108549	1.01384
chr1	39875176	39882154	+	NM_015038	KIAA0754	1.83497	2.30009	39875133	0.46512
chr1	52521857	52556388	+	NM_152265	BTF3L4	2.48973	3.01385	52576010	0.524115
chr1	85483765	85514223	-	NM_018298	MCOLN3	2.93461	2.51038	85463790	0.42423
chr1	3569129	3652765	+	NM_001204187	TP73	2.20136	2.45222	3672572	0.250859
chr1	89873238	89890493	+	NR_003133	GBP1P1	3.7266	3.34912	89898003	0.377488
chr1	19544584	19578046	-	NM_015047	EMC1	2.51827	2.87882	19591038	0.360558
chr1	38478384	38490497	+	NM_016037	UTP11L	3.29166	2.90299	38505518	0.388666
chr1	17300999	17308081	-	NM_001135247	MFAP2	3.65057	2.94456	17280999	0.706012
chr1	160209012	160232318	-	NR_028105	DCAF8	2.25039	2.59894	160236633	0.348551
chr1	160185505	160232318	-	NR_028104	DCAF8	2.36371	2.66507	160236725	0.301363
chr1	153747768	153752633	+	NM_024330	SLC27A3	2.17526	2.73232	153772633	0.557057
chr1	24171572	24194859	-	NM_000147	FUCA1	3.03868	2.73969	24200484	0.298995
chr1	64088887	64125916	+	NM_001172818	PGM1	2.7677	3.20908	64087394	0.441376
chr1	204797782	204991950	+	NM_001160332	NFASC	2.79325	3.02287	205007813	0.229614
chr1	117452689	117532972	+	NM_020440	PTGFRN	3.30669	2.79887	117432689	0.507817
chr1	110198698	110204331	+	NR_024538	GSTM4	3.59069	2.79851	110178698	0.792174
chr1	151739131	151743806	+	NM_016178	OAZ3	3.14304	2.56648	151734641	0.576562
chr1	1152288	1167447	-	NM_016176	SDF4	2.55318	2.06901	1132288	0.484166
chr1	34632624	34684731	+	NM_032884	C1orf94	3.5496	3.18603	34704731	0.363568
chr1	36859031	36863493	-	NM_032881	LSM10	1.83929	2.35167	36864668	0.512375
chr1	18434240	18704977	+	NM_032880	IGSF21	2.82744	3.0757	18724768	0.24826
chr1	2518189	2522908	+	NM_001195737	FAM213B	1.80382	2.42361	2542820	0.619795
chr1	153631130	153634328	+	NM_012437	SNAPIN	3.14082	2.49215	153639231	0.648664
chr1	114631914	114696472	-	NM_001253772	SYT6	3.08211	2.8615	114650649	0.220612
chr1	183217372	183274009	-	NM_170706	NMNAT2	3.39915	3.06763	183197372	0.331519
chr1	169659806	169680843	-	NM_000655	SELL	2.50559	2.8669	169648712	0.361311
chr1	112264686	112282046	-	NM_019099	FAM212B	3.08358	2.59133	112256934	0.492259
chr1	59041095	59043166	-	NM_002353	TACSTD2	4.00607	2.84729	59063166	1.15878
chr1	42628362	42630395	-	NM_033553	GUCA2A	2.16203	2.92527	42650235	0.76324
chr1	161141100	161147758	-	NM_001199874	B4GALT3	1.74826	2.12379	161128004	0.375528
chr1	161141100	161147758	-	NM_001199873	B4GALT3	1.74826	2.12379	161128004	0.375528
chr1	6106174	6161253	+	NM_001199863	KCNAB2	3.08453	2.74998	6160075	0.334548
chr1	6105981	6161253	+	NM_001199862	KCNAB2	3.08448	2.75124	6160046	0.333242
chr1	6052358	6161253	+	NM_001199861	KCNAB2	2.07442	2.48787	6051610	0.413456
chr1	40506255	40538321	+	NM_006367	CAP1	2.74466	2.29259	40528067	0.452071
chr1	156374055	156399184	-	NM_006365	C1orf61	3.13394	2.86476	156396956	0.269184
chr1	43124048	43142429	+	NM_006347	PPIH	3.25116	2.73298	43142364	0.518179
chr1	120477736	120612317	-	NM_001200001	NOTCH2	7.65604	7.12095	120632317	0.535094
chr1	156182779	156209868	+	NM_001199653	PMF1	1.44782	2.10923	156181759	0.661409
chr1	32687971	32697205	+	NM_003757	EIF3I	3.02142	2.62106	32677460	0.400367
chr1	28844745	28865708	+	NM_001048195	RCC1	2.06567	2.63996	28865650	0.574297
chr1	156564100	156571279	-	NM_182679	GPATCH4	2.44224	3.08616	156544359	0.643928
chr1	206730492	206762616	+	NM_182665	RASSF5	3.09872	2.5287	206733470	0.570018
chr1	8412464	8877699	-	NM_001042681	RERE	2.37477	2.64509	8897699	0.270321
chr1	16085255	16113084	+	NM_017556	FBLIM1	2.08424	2.58285	16119610	0.498606
chr1	53708041	53793821	-	NM_017522	LRP8	3.10565	2.80105	53754260	0.304608
chr1	17300999	17308081	-	NM_017459	MFAP2	3.65057	2.94456	17280999	0.706012
chr1	249132530	249143714	+	NM_024836	ZNF672	3.00147	2.36945	249112575	0.632017
chr1	201452658	201465701	-	NM_001193572	CSRP1	2.58193	3.18262	201432859	0.600696
chr1	85093913	85100703	-	NR_027379	C1orf180	2.51866	3.07979	85120703	0.561126
chr1	41972036	42384378	-	NM_001127714	HIVEP3	2.703	2.98424	42404378	0.281237
chr1	19197924	19229293	-	NM_003748	ALDH4A1	2.33783	2.79921	19249247	0.461377
chr1	323892	328581	+	NR_028322	LOC100132287	2.00961	2.5486	329855	0.538985
chr1	196912934	196928356	+	NM_005666	CFHR2	3.54014	2.95736	196895291	0.582773
chr1	92974253	93257961	-	NM_005665	EVI5	2.54125	2.85913	93249441	0.317885
chr1	91380857	91487065	-	NM_016620	ZNF644	2.27172	2.5551	91487647	0.283388
chr1	93615299	93646246	-	NM_016040	TMED5	3.35462	2.83318	93610444	0.521445
chr1	17575593	17610727	+	NM_016233	PADI3	3.02832	2.66768	17609486	0.360643
chr1	179051112	179065129	+	NM_022371	TOR3A	2.3497	2.98574	179085129	0.636041
chr1	52870219	52883992	+	NM_032864	PRPF38A	3.70126	3.00783	52850219	0.69343
chr1	41326728	41328018	-	NM_133467	CITED4	2.23125	2.88053	41345664	0.649276
chr1	166958519	166991447	+	NM_032858	MAEL	3.59055	3.00371	166965535	0.58684
chr1	63249777	63330941	+	NM_032852	ATG4C	2.8363	3.3469	63350941	0.510601
chr1	8384390	8404227	+	NM_001080397	SLC45A1	2.73199	2.45978	8375978	0.272213
chr1	186369704	186370587	+	NM_022375	OCLM	3.50251	2.91327	186386517	0.589248
chr1	110049446	110052336	-	NM_020703	AMIGO1	3.3631	2.90124	110058213	0.461856
chr1	202116141	202130716	-	NR_037664	PTPN7	2.63259	3.20331	202150716	0.570715
chr1	39328162	39347298	-	NR_037633	GJA9-MYCBP	2.00298	2.69088	39308655	0.687897
chr1	109399839	109401146	+	NR_034168	SRG7	2.7527	2.26782	109421146	0.484883
chr1	52888948	53018762	-	NM_001009881	ZCCHC11	1.85837	2.23484	52868948	0.376473
chr1	110091186	110138454	+	NM_006496	GNAI3	2.40807	2.68729	110150618	0.279223
chr1	110943877	110950546	-	NM_006402	HBXIP	1.82192	2.56746	110931669	0.745536
chr1	76190043	76229355	+	NM_000016	ACADM	2.48602	2.82212	76211515	0.336103
chr1	57110990	57181008	+	NM_006252	PRKAA2	2.72352	3.07208	57111296	0.348561
chr1	33476826	33502512	-	NM_001625	AK2	1.94077	2.62032	33464798	0.679546
chr1	26644411	26647014	+	NM_001803	CD52	4.02799	3.36989	26667014	0.658103
chr1	114935399	115053781	-	NM_033020	TRIM33	2.61237	2.8781	114918631	0.265732
chr1	201951766	201975275	+	NM_020216	RNPEP	2.70463	3.11241	201984563	0.407778
chr1	155108288	155111334	+	NM_001122839	SLC50A1	2.65265	2.29861	155088616	0.354039
chr1	247263264	247267674	-	NM_024804	ZNF669	3.25389	2.79066	247253429	0.463234
chr1	109190910	109204148	-	NM_144584	HENMT1	3.74	2.8509	109223724	0.889094
chr1	156262478	156265480	-	NM_144580	C1orf85	1.38554	1.89898	156253114	0.513439
chr1	33473541	33502512	-	NM_001199199	AK2	1.94596	2.61595	33464808	0.669996
chr1	28905050	28908366	-	NR_024127	SNHG12	2.08775	2.76991	28928366	0.682163
chr1	116948040	116961181	-	NR_024126	ATP1A1OS	2.53707	3.03986	116979805	0.502794
chr1	116947336	116961205	-	NR_024125	ATP1A1OS	2.53203	3.02469	116979805	0.492657
chr1	245133171	245251148	+	NM_032328	EFCAB2	3.12829	2.72607	245271148	0.402217
chr1	233086370	233114219	+	NM_032324	NTPCR	3.19141	2.90726	233094673	0.284152
chr1	156254070	156262234	+	NM_032323	TMEM79	1.47457	1.99511	156252920	0.520544
chr1	9599528	9642831	+	NM_032315	SLC25A33	3.85742	3.11183	9579722	0.745596
chr1	17698741	17728195	+	NM_207421	PADI6	2.19038	2.7446	17737200	0.554218
chr1	17393256	17445948	-	NM_007365	PADI2	3.06017	2.68653	17399210	0.373647
chr1	63788730	63790797	+	NM_012183	FOXD3	2.31951	3.37602	63810797	1.05651
chr1	38462442	38471187	-	NM_004468	FHL3	2.26293	1.8976	38463065	0.365324
chr1	169822215	169863100	-	NM_020423	SCYL3	1.98896	2.58395	169863022	0.594989
chr1	169822215	169863100	-	NM_181093	SCYL3	1.98896	2.58395	169863022	0.594989
chr1	207076631	207095235	-	NM_001193338	FAIM3	3.77408	3.40695	207056808	0.367128
chr1	74663896	74930609	+	NM_001199327	FPGT-TNNI3K	2.48417	2.85288	74643896	0.368717
chr1	60198899	60198968	-	NR_039861	MIR4711	3.63609	2.86664	60210672	0.769451
chr1	17312453	17338423	-	NM_001141974	ATP13A2	2.98662	2.6646	17292453	0.32202
chr1	10270764	10368655	+	NM_183416	KIF1B	3.38615	3.01891	10250972	0.367238
chr1	87099959	87121059	+	NR_024604	CLCA3P	4.10687	3.00303	87080244	1.10384
chr1	93297594	93307481	+	NM_000969	RPL5	3.43189	2.90042	93312101	0.531473
chr1	65886335	66103176	+	NM_002303	LEPR	3.33668	3.04301	66117365	0.293679
chr1	113243749	113250025	-	NM_175744	RHOC	3.17923	2.65609	113223749	0.523148
chr1	65886335	66101111	+	NM_001003679	LEPR	3.33668	3.04301	66117365	0.293679
chr1	179334855	179523870	+	NM_144696	AXDND1	2.62082	3.01253	179522870	0.391715
chr1	168048780	168105945	-	NM_153832	GPR161	2.17954	2.78688	168123726	0.607336
chr1	207925383	207968861	+	NM_172361	CD46	3.10091	2.60921	207930953	0.4917
chr1	10490804	10512060	+	NR_037187	APITD1-CORT	3.28984	2.88417	10504935	0.405667
chr1	212899495	212965139	-	NM_015471	NSL1	2.50124	3.06909	212879715	0.567851
chr1	154179183	154193273	-	NM_015449	C1orf43	3.54304	3.04614	154159250	0.496905
chr1	115259534	115300671	-	NM_001130523	CSDE1	3.43442	2.94925	115249936	0.485169
chr1	3607236	3652765	+	NM_001204191	TP73	2.78733	2.54744	3624950	0.239886
chr1	114356433	114414375	-	NM_012411	PTPN22	2.5672	2.86042	114362348	0.293221
chr1	155882836	155904188	-	NM_014949	KIAA0907	2.95499	2.30227	155924070	0.652727
chr1	42642210	42800903	-	NM_014947	FOXJ3	3.05602	2.71155	42640440	0.344474
chr1	26210677	26232993	-	NM_001145454	STMN1	1.6256	2.04734	26252993	0.421746
chr1	117686209	117753582	-	NR_045603	VTCN1	3.39383	3.04803	117773376	0.345801
chr1	147013182	147098015	+	NM_004326	BCL9	2.71447	2.39978	147117972	0.314686
chr1	2518189	2522908	+	NM_001195736	FAM213B	1.80382	2.42361	2542820	0.619795
chr1	41086352	41131324	-	NM_014747	RIMS3	2.61926	2.92489	41119694	0.305625
chr1	104230041	104238889	-	NM_001008218	AMY1B	4.71909	4.01417	104210493	0.704924
chr1	207070788	207077484	+	NM_001185157	IL24	3.99201	3.39442	207050892	0.597587
chr1	66999825	67210768	+	NM_032291	SGIP1	3.11859	2.91872	66984150	0.199864
chr1	24683489	24740262	-	NM_001199014	STPG1	3.08219	2.74769	24709914	0.3345
chr1	24683489	24740262	-	NM_001199013	STPG1	3.08219	2.74769	24709914	0.3345
chr1	26226607	26233368	-	NM_203399	STMN1	3.71281	2.88476	26206607	0.828049
chr1	110168049	110174677	+	NM_203404	AMPD2	2.27468	2.80955	110148049	0.534872
chr1	94027343	94079702	-	NM_001261410	BCAR3	3.50525	2.89155	94007343	0.613707
chr1	26226607	26232644	-	NM_203401	STMN1	3.69593	2.88638	26206607	0.809559
chr1	103342023	103574052	-	NM_080630	COL11A1	2.72607	2.84317	103385745	0.117106
chr1	61547980	61928460	+	NM_005595	NFIA	2.80088	3.04744	61948460	0.246556
chr1	24840804	24863510	+	NM_001251985	RCAN3	1.82339	2.34194	24829437	0.518558
chr1	59775750	60228402	+	NM_001244714	FGGY	3.11075	2.96604	59964663	0.144707
chr1	24829387	24863510	+	NM_001251983	RCAN3	1.86925	2.40046	24829159	0.53121
chr1	24840804	24863510	+	NM_001251982	RCAN3	1.82339	2.34194	24829437	0.518558
chr1	24829387	24863510	+	NM_001251981	RCAN3	1.86925	2.40046	24829159	0.53121
chr1	24840804	24863510	+	NM_001251980	RCAN3	1.82339	2.34194	24829437	0.518558
chr1	214161278	214214847	+	NM_001270616	PROX1	3.39669	2.82428	214234357	0.57241
chr1	24828841	24863510	+	NM_001251979	RCAN3	1.8692	2.40034	24829158	0.531139
chr1	24834084	24863510	+	NM_001251978	RCAN3	1.82518	2.3411	24829115	0.515917
chr1	24829387	24863510	+	NM_001251977	RCAN3	1.86925	2.40046	24829159	0.53121
chr1	26438268	26452039	+	NM_001243533	PDIK1L	3.23162	2.76243	26445932	0.469192
chr1	109512838	109584850	-	NM_001142550	WDR47	3.03241	2.58173	109604654	0.450681
chr1	27189633	27190947	+	NM_006142	SFN	2.86	2.46043	27180727	0.399562
chr1	248285438	248286082	+	NR_002141	OR2M1P	3.69345	2.86388	248265569	0.829574
chr1	153084613	153085989	-	NM_001014450	SPRR2F	4.10993	3.10106	153105481	1.00887
chr1	182615792	182642067	-	NM_033345	RGS8	2.63714	2.94215	182628311	0.305002
chr1	180199433	180244188	+	NM_033343	LHX4	3.17669	2.79548	180179433	0.381215
chr1	113051370	113063910	+	NM_024494	WNT2B	3.45511	3.08119	113074870	0.373922
chr1	28995240	29042115	+	NM_024482	GMEB1	3.47388	2.93865	29007741	0.535231
chr1	32712818	32714461	+	NM_032648	FAM167B	1.63043	2.25746	32707075	0.627036
chr1	149369294	149378297	+	NR_027484	FCGR1C	4.04686	3.41629	149355946	0.630572
chr1	23832920	23857712	-	NM_004091	E2F2	2.96818	2.56971	23847270	0.39847
chr1	153346184	153348075	-	NM_005621	S100A12	2.21838	2.55107	153368075	0.332687
chr1	152004982	152009511	-	NM_005620	S100A11	3.89234	2.54413	151985631	1.34821
chr1	163038764	163046592	+	NM_005613	RGS4	3.37058	3.04048	163055542	0.330099
chr1	168048780	168106811	-	NM_001267611	GPR161	2.17954	2.78688	168123726	0.607336
chr1	168048780	168106905	-	NM_001267610	GPR161	2.17954	2.78688	168123726	0.607336
chr1	221503270	221509638	-	NR_024236	C1orf140	2.49159	3.07591	221483270	0.584324
chr1	153606458	153618782	+	NM_001244664	CHTOP	3.09048	2.51144	153638426	0.579048
chr1	45769582	45771291	+	NR_024270	LOC400752	NA	NA	NA	NA
chr1	155719510	155826972	-	NM_001037533	GON4L	2.21221	2.66843	155699583	0.456215
chr1	147806603	147806678	-	NR_049810	MIR5087	4.80405	3.86394	147814037	0.940108
chr1	161196976	161197051	+	NR_049819	MIR5187	2.66602	3.29605	161216973	0.630029
chr1	171070880	171070939	+	NR_049854	MIR1295B	2.47172	2.98409	171088790	0.512368
chr1	201688636	201688755	+	NR_049823	MIR5191	2.08864	2.91538	201708755	0.826731
chr1	228129291	228129384	-	NR_049806	MIR5008	3.28259	2.79213	228149297	0.490454
chr1	246887378	246931440	+	NM_016002	SCCPDH	1.99668	2.44695	246885868	0.450274
chr1	173833039	173837125	-	NR_002578	GAS5	3.21406	2.68426	173819527	0.529803
chr1	204159469	204165619	-	NM_002256	KISS1	3.87673	2.80709	204139959	1.06964
chr1	217603834	217804409	-	NM_018040	GPATCH2	3.2697	2.99635	217669461	0.273354
chr1	16890412	16939982	-	NM_017940	NBPF1	9.44839	8.72238	16948114	0.726015
chr1	107599267	107601916	+	NM_018137	PRMT6	2.59979	3.03506	107607972	0.435272
chr1	158576229	158577170	+	NM_001004478	OR10Z1	2.60807	3.09874	158588774	0.490675
chr1	172502317	172580973	+	NM_016227	SUCO	2.50976	2.92376	172600875	0.414002
chr1	110230418	110236367	+	NM_000561	GSTM1	3.49236	2.94394	110256367	0.548419
chr1	249144203	249153315	-	NM_017865	ZNF692	3.05342	2.53942	249139134	0.514005
chr1	151020259	151023871	+	NM_017860	C1orf56	3.00585	2.51229	151034366	0.493559
chr1	200520625	200589862	-	NM_014875	KIF14	2.47926	2.71949	200598685	0.240233
chr1	182367252	182369751	-	NM_172000	TEDDM1	2.68637	3.13668	182383951	0.450308
chr1	24018269	24022915	+	NM_000975	RPL11	3.44487	2.67087	24042859	0.774005
chr1	228288428	228291022	-	NM_024319	C1orf35	4.15015	3.1874	228311022	0.962754
chr1	75672075	76076799	-	NM_152697	SLC44A5	2.78364	2.8858	75836419	0.102157
chr1	54519752	54519827	+	NR_039942	MIR4781	3.09407	2.51062	54539294	0.583456
chr1	161007422	161008774	-	NM_001113205	TSTD1	2.70981	2.30055	161011380	0.409257
chr1	74663896	75010116	+	NM_001112808	FPGT-TNNI3K	2.43517	2.78613	74643896	0.350953
chr1	39456916	39471737	+	NM_001136275	AKIRIN1	2.34743	2.82057	39469938	0.473134
chr1	110198698	110208123	+	NM_147148	GSTM4	3.5811	2.82425	110178698	0.756849
chr1	67632169	67725650	+	NM_144701	IL23R	2.7275	2.96316	67693610	0.235661
chr1	149813785	149814318	-	NM_003516	HIST2H2AA3	2.44207	3.07288	149794025	0.630806
chr1	149822628	149823161	+	NM_003516	HIST2H2AA3	2.42112	3.05919	149842916	0.638071
chr1	62902383	62917475	+	NM_003368	USP1	2.26829	3.02553	62882612	0.75724
chr1	112298190	112310199	+	NM_007204	DDX20	3.47853	2.7437	112329818	0.734828
chr1	7844763	7905237	+	NM_016831	PER3	2.23031	2.70416	7925237	0.473852
chr1	120926128	120935944	-	NR_045213	FCGR1B	3.11708	2.77758	120936695	0.339501
chr1	113933475	114228545	+	NM_001142782	MAGI3	3.21877	2.79584	113913475	0.422933
chr1	167190066	167396582	+	NM_002697	POU2F1	2.16362	2.73454	167170173	0.570916
chr1	204485507	204527248	+	NM_002393	MDM4	1.76843	2.24541	204484234	0.476982
chr1	202847410	202858385	-	NM_002871	RABIF	3.38171	2.66178	202827410	0.719924
chr1	150488233	150490508	+	NR_051960	LINC00568	3.33493	2.86947	150468495	0.465456
chr1	15802596	15817895	+	NM_015849	CELA2B	3.18766	2.76512	15788351	0.422543
chr1	227177566	227505826	-	NM_014826	CDC42BPA	2.6784	2.92518	227525766	0.246785
chr1	183217372	183387634	-	NM_015039	NMNAT2	2.73062	2.94047	183270875	0.209858
chr1	156123369	156147542	+	NM_001193302	SEMA4A	3.09131	2.72374	156146694	0.367568
chr1	4472111	4484744	+	NR_027088	LOC284661	2.47333	3.00621	4466223	0.532881
chr1	24526730	24538180	+	NR_027087	LOC284632	1.59524	2.49549	24506813	0.900248
chr1	31984036	31989846	+	NR_027085	LOC284551	3.54808	2.79526	31976717	0.752822
chr1	226418850	226497449	-	NM_001270410	LIN9	3.49662	3.12399	226474145	0.372623
chr1	161592988	161601753	-	NM_000570	FCGR3B	3.42939	3.02059	161578637	0.408801
chr1	173837493	173855774	+	NM_001122770	ZBTB37	3.21974	2.59821	173817516	0.621533
chr1	230838272	230850336	-	NM_000029	AGT	2.60076	2.97288	230833494	0.372122
chr1	201434622	201438299	-	NM_012396	PHLDA3	2.34538	2.80179	201432946	0.456416
chr1	6281253	6296044	-	NM_012405	ICMT	1.86216	2.51328	6298189	0.651119
chr1	38076951	38100595	-	NM_001038633	RSPO1	2.12296	2.51216	38120300	0.389202
chr1	85109390	85156240	-	NM_001166294	SSX2IP	3.6039	3.03838	85176240	0.565513
chr1	85109390	85156240	-	NM_001166293	SSX2IP	3.6039	3.03838	85176240	0.565513
chr1	165171104	165325478	-	NM_001174069	LMX1A	3.19467	2.88437	165214532	0.310302
chr1	71868625	72748277	-	NM_173808	NEGR1	2.72141	2.88305	72768073	0.161638
chr1	40144645	40157089	-	NM_016257	HPCAL4	3.61508	3.15588	40124645	0.459201
chr1	204042246	204096871	+	NM_005686	SOX13	3.01523	2.71407	204068160	0.301162
chr1	180601146	180859415	+	NM_001135669	XPR1	2.72675	2.91443	180603076	0.18768
chr1	43391046	43424847	-	NM_006516	SLC2A1	1.8443	2.23897	43391365	0.394668
chr1	228270361	228286913	+	NM_001024226	ARF1	1.58959	2.02414	228257496	0.43455
chr1	50569582	50667540	+	NM_001144776	ELAVL4	2.75895	3.03706	50687540	0.278118
chr1	26348271	26362954	+	NM_004455	EXTL1	2.35179	3.12458	26382919	0.77279
chr1	89573310	89591799	-	NM_004120	GBP2	2.46469	2.91522	89567924	0.450527
chr1	32095463	32110838	-	NM_012392	PEF1	1.97693	3.02802	32075463	1.0511
chr1	38032413	38061586	-	NM_013285	GNL2	3.26713	2.77434	38034713	0.492786
chr1	111991743	112004525	+	NM_001688	ATP5F1	2.21912	2.84445	111971743	0.625326
chr1	150702672	150738433	-	NM_004079	CTSS	2.48379	3.12149	150682690	0.6377
chr1	201452658	201476387	-	NM_004078	CSRP1	2.58167	3.16286	201432859	0.581188
chr1	156776035	156786640	-	NM_003975	SH2D2A	2.85956	2.21715	156806640	0.642413
chr1	45266036	45271667	+	NM_004073	PLK3	2.22946	2.82353	45291513	0.594073
chr1	100316045	100389579	+	NM_000028	AGL	2.46545	2.81643	100312089	0.350977
chr1	203274664	203278729	+	NM_006763	BTG2	3.0437	2.47419	203254758	0.569507
chr1	247614331	247615284	-	NM_001004492	OR2B11	2.34162	2.83961	247599827	0.497983
chr1	248128634	248129641	+	NM_001004491	OR2AK2	2.16371	2.69613	248138811	0.532419
chr1	78030190	78148343	-	NM_015534	ZZZ3	3.09265	2.86799	78129952	0.224667
chr1	101702305	101707076	+	NM_001400	S1PR1	3.59768	3.04813	101682552	0.54955
chr1	44435653	44439043	+	NM_001384	DPH2	2.17318	1.19552	44458830	0.977658
chr1	209788218	209825820	-	NM_000228	LAMB3	3.22583	2.78685	209831523	0.438973
chr1	9097005	9129887	-	NM_003039	SLC2A5	2.09436	2.5203	9099552	0.425933
chr1	92145900	92351836	-	NR_036634	TGFBR3	2.65822	2.88938	92371581	0.231161
chr1	143915748	144094477	+	NR_034178	SRGAP2B	7.31829	6.3327	144010771	0.985594
chr1	159032275	159046647	-	NM_004833	AIM2	3.05351	2.70928	159040252	0.344231
chr1	111059839	111061797	-	NM_005549	KCNA10	2.60367	2.95896	111065327	0.355281
chr1	1152288	1167447	-	NM_016547	SDF4	2.55318	2.06901	1132288	0.484166
chr1	171060018	171086959	+	NM_006894	FMO3	2.51366	3.09283	171040317	0.579174
chr1	206764974	206785904	-	NM_006893	EIF2D	3.59191	2.96058	206745111	0.631338
chr1	20438434	20446008	-	NM_012400	PLA2G2D	2.22161	2.88741	20466008	0.665807
chr1	17634690	17690495	+	NM_012387	PADI4	2.33267	2.87302	17615220	0.540353
chr1	99355801	99470449	-	NM_001037317	LPPR5	3.23739	3.01244	99399407	0.224953
chr1	182542769	182558394	-	NM_021133	RNASEL	3.42128	2.92663	182522887	0.494644
chr1	165370159	165414592	-	NM_001256570	RXRG	3.44797	3.17258	165398538	0.275396
chr1	183524697	183559739	-	NM_000433	NCF2	2.04901	2.51334	183570201	0.46433
chr1	41481269	41487397	-	NM_001168247	SLFNL1	3.47714	2.96496	41507397	0.512176
chr1	207262584	207273337	+	NM_000716	C4BPB	2.88499	2.55828	207252539	0.326706
chr1	207277607	207318317	+	NM_000715	C4BPA	3.17969	2.85219	207306554	0.327493
chr1	117653677	117664411	-	NM_001145635	TRIM45	2.52523	2.88397	117672183	0.358743
chr1	26608773	26644756	-	NM_145345	UBXN11	3.37211	2.90084	26588999	0.471279
chr1	120436156	120439147	-	NM_021794	ADAM30	2.83289	2.31644	120459147	0.516454
chr1	160370364	160398468	+	NM_020335	VANGL2	2.10549	2.5205	160375740	0.415009
chr1	146490895	146514599	-	NR_024442	LOC728989	6.62098	5.61485	146471694	1.00613
chr1	161040781	161059385	-	NM_030916	PVRL4	1.87465	2.27812	161020781	0.403471
chr1	26146397	26159433	+	NM_001099627	FAM54B	2.81796	3.16396	26163317	0.346003
chr1	36893901	36916086	-	NM_206837	OSCP1	3.07909	2.51095	36873997	0.568137
chr1	176837954	177134024	-	NM_207108	ASTN1	2.572	2.75399	177154024	0.181989
chr1	32043746	32053287	+	NM_001204415	TINAGL1	2.40762	2.95583	32034534	0.548209
chr1	149754250	149764074	+	NM_000566	FCGR1A	4.8731	4.05945	149740708	0.813646
chr1	11126676	11159938	-	NM_002685	EXOSC10	2.36958	2.82644	11169883	0.45686
chr1	155158300	155162706	-	NM_001204296	MUC1	1.90708	1.58217	155147423	0.324905
chr1	155158300	155162706	-	NM_001204295	MUC1	1.90708	1.58217	155147423	0.324905
chr1	26147319	26159433	+	NM_001099626	FAM54B	2.81696	3.15337	26163403	0.336407
chr1	26146397	26159433	+	NM_001099625	FAM54B	2.81796	3.16396	26163317	0.346003
chr1	761586	762902	-	NR_024321	LINC00115	2.71937	2.09853	757857	0.620845
chr1	16160710	16174642	-	NR_024279	FLJ37453	2.60345	2.8674	16184193	0.263949
chr1	29563028	29653325	+	NM_001195001	PTPRU	1.86018	2.11609	29563294	0.25591
chr1	68150860	68154021	+	NM_001199742	GADD45A	2.95214	2.53036	68154659	0.421778
chr1	68150860	68154021	+	NM_001199741	GADD45A	2.95214	2.53036	68154659	0.421778
chr1	150702672	150738433	-	NM_001199739	CTSS	2.48379	3.12149	150682690	0.6377
chr1	156669400	156675608	-	NM_001199723	CRABP2	1.62198	2.55131	156695608	0.929328
chr1	186344890	186390503	+	NM_001164246	C1orf27	2.94487	2.60283	186339970	0.342045
chr1	183155174	183210406	+	NM_018891	LAMC2	2.83302	3.12153	183135697	0.288505
chr1	213123887	213164927	+	NM_001136474	VASH2	2.62531	2.93936	213155424	0.314054
chr1	67773047	67862583	+	NM_001258216	IL12RB2	2.78353	3.13805	67821537	0.354519
chr1	67773047	67862583	+	NM_001258215	IL12RB2	2.78353	3.13805	67821537	0.354519
chr1	1370903	1378262	+	NM_199121	VWA1	2.85129	2.55071	1394992	0.300575
chr1	220087606	220101993	-	NM_018713	SLC30A10	3.33996	2.79233	220076225	0.547633
chr1	152078793	152086556	-	NM_007113	TCHH	2.57998	3.24561	152086755	0.665626
chr1	168048780	168106811	-	NM_001267614	GPR161	2.17954	2.78688	168123726	0.607336
chr1	181002561	181031074	+	NM_001531	MR1	3.40406	3.02902	181025882	0.37504
chr1	161494036	161496687	+	NM_002155	HSPA6	2.30623	2.90895	161516413	0.602714
chr1	1260143	1264276	+	NM_001029885	GLTPD1	2.27574	1.91619	1240143	0.359557
chr1	3773845	3801993	+	NM_004402	DFFB	2.78456	2.37958	3789507	0.404979
chr1	10520603	10532613	-	NM_004401	DFFA	4.04586	3.24207	10500603	0.803786
chr1	155579961	155584758	+	NM_001256533	MSTO1	2.45903	3.25273	155596456	0.793695
chr1	155158300	155162706	-	NM_001044391	MUC1	1.90708	1.58217	155147423	0.324905
chr1	155158300	155162706	-	NM_001044390	MUC1	1.90708	1.58217	155147423	0.324905
chr1	154127780	154155725	-	NM_001043353	TPM3	2.7228	3.07734	154107780	0.354533
chr1	207669473	207815110	+	NM_000651	CR1	3.62607	3.09605	207832877	0.530026
chr1	45477805	45481341	+	NM_000374	UROD	2.89884	3.42894	45501341	0.530094
chr1	102268127	102462790	-	NM_058170	OLFM3	2.77788	3.05041	102482482	0.272529
chr1	1189292	1209234	-	NM_058167	UBE2J2	1.88211	2.14793	1180918	0.265814
chr1	181205524	181207740	+	NR_046249	GM140	2.11374	2.78798	181227740	0.674238
chr1	65886399	65901690	+	NM_001198681	LEPROT	2.71263	3.06833	65875116	0.355706
chr1	22351707	22357715	+	NR_023918	LINC00339	2.13222	2.58531	22366846	0.453094
chr1	228645065	228645560	-	NM_033445	HIST3H2A	3.12818	2.55415	228628701	0.574023
chr1	110082494	110088455	+	NM_031936	GPR61	3.15752	2.85118	110062495	0.306343
chr1	185703683	186160085	+	NM_031935	HMCN1	3.10998	2.93584	186180085	0.174142
chr1	238643684	238649317	-	NR_015407	LOC339535	3.20881	2.60962	238637042	0.599188
chr1	197237334	197447585	+	NM_001257966	CRB1	3.20796	3.02185	197217334	0.186106
chr1	197170592	197447585	+	NM_001257965	CRB1	2.99308	2.77944	197150592	0.213641
chr1	144851427	144995022	-	NM_014644	PDE4DIP	11.8976	10.5901	145015022	1.30745
chr1	120254419	120286849	+	NM_006623	PHGDH	3.62472	3.01108	120240145	0.613643
chr1	108677344	108735431	-	NM_213651	SLC25A24	1.40034	1.90783	108735417	0.507486
chr1	34329680	34330392	+	NR_033264	HMGB4	3.41883	3.08121	34320748	0.337623
chr1	145549209	145568526	+	NM_144698	ANKRD35	1.73389	2.10017	145576649	0.366277
chr1	93298286	93427079	-	NM_001252273	FAM69A	3.42496	3.06747	93446166	0.357489
chr1	161274525	161279762	-	NM_000530	MPZ	3.80495	3.05233	161254525	0.752625
chr1	100315640	100389579	+	NM_000642	AGL	2.48053	2.83192	100311892	0.351388
chr1	113217048	113243368	+	NM_001130079	MOV10	2.24928	2.69573	113263368	0.446448
chr1	153430220	153433137	-	NM_002963	S100A7	3.74911	2.99771	153410220	0.751393
chr1	82266082	82458107	+	NM_012302	LPHN2	2.91619	2.72966	82478107	0.186528
chr1	236686739	236716279	+	NM_201543	LGALS8	3.03952	2.42707	236707800	0.61245
chr1	46805849	46830824	+	NM_199044	NSUN4	1.10216	1.70435	46787071	0.602185
chr1	10490159	10512060	+	NM_199006	APITD1-CORT	3.29417	2.88799	10504864	0.406181
chr1	3652548	3663335	-	NR_033712	TP73-AS1	2.3063	2.63348	3632548	0.327174
chr1	3652548	3663937	-	NR_033711	TP73-AS1	2.30475	2.63294	3632548	0.328195
chr1	3652548	3663937	-	NR_033710	TP73-AS1	2.30475	2.63294	3632548	0.328195
chr1	762971	794826	+	NR_047520	LOC643837	2.74219	2.25875	756938	0.483442
chr1	95285898	95360803	+	NM_001258343	SLC44A3	3.59322	3.15159	95380803	0.441622
chr1	117544372	117579167	+	NM_001256111	CD101	3.33192	2.88294	117559815	0.44898
chr1	117544372	117579167	+	NM_001256109	CD101	3.33192	2.88294	117559815	0.44898
chr1	154245039	154248355	+	NM_006118	HAX1	3.43079	2.35917	154225056	1.07162
chr1	108113782	108507545	-	NM_006113	VAV3	2.98136	3.22863	108093883	0.247273
chr1	16524599	16539104	-	NM_153213	ARHGEF19	3.2728	2.61764	16505076	0.655154
chr1	109102971	109181949	+	NM_001010883	FAM102B	2.31807	2.54587	109103570	0.227798
chr1	167691187	167761156	+	NM_001146191	MPZL1	3.27898	2.98484	167736649	0.294143
chr1	201328142	201346805	-	NM_001001432	TNNT2	1.84005	2.98288	201308185	1.14283
chr1	201328142	201346805	-	NM_001001431	TNNT2	1.84005	2.98288	201308185	1.14283
chr1	201328142	201346805	-	NM_001001430	TNNT2	1.84005	2.98288	201308185	1.14283
chr1	203766651	203769590	+	NM_001174108	ZBED6	3.4715	2.68435	203785001	0.787153
chr1	53392901	53517289	+	NM_001193617	SCP2	2.22853	2.69341	53393060	0.46488
chr1	53392901	53517289	+	NM_001193599	SCP2	2.22853	2.69341	53393060	0.46488
chr1	211836114	211848972	-	NM_002497	NEK2	3.60806	3.01832	211838104	0.589739
chr1	206808881	206822542	+	NM_003582	DYRK3	2.51567	3.0175	206822208	0.501833
chr1	15986364	15988217	+	NM_006511	RSC1A1	1.94109	2.36071	16008217	0.419621
chr1	17531621	17572501	+	NM_013358	PADI1	2.05822	2.94714	17511629	0.888917
chr1	211499957	211548286	+	NM_004619	TRAF5	3.32316	2.98124	211529464	0.341918
chr1	109234932	109244422	+	NM_018061	PRPF38B	2.24766	2.75245	109258804	0.504786
chr1	220267455	220321383	+	NM_018060	IARS2	3.67433	3.02215	220247455	0.65218
chr1	100598706	100616054	+	NM_019083	TRMT13	2.42925	2.83986	100590875	0.410619
chr1	3728645	3773797	-	NM_014704	CEP104	1.53151	2.14729	3708645	0.615781
chr1	152486978	152488481	+	NM_019060	CRCT1	1.98695	2.83134	152466978	0.844389
chr1	249144203	249153315	-	NM_001193328	ZNF692	3.05342	2.53942	249139134	0.514005
chr1	46016455	46035723	+	NM_001202413	AKR1A1	3.43628	3.04776	46055650	0.38852
chr1	42642210	42800886	-	NM_001198852	FOXJ3	3.05602	2.71155	42640440	0.344474
chr1	46049660	46084578	+	NM_001195193	NASP	3.15779	2.68169	46075250	0.476098
chr1	24295573	24306953	-	NM_054016	SRSF10	2.0241	3.0028	24326953	0.978697
chr1	243287730	243418708	-	NM_001042405	CEP170	2.59425	2.92625	243267986	0.332
chr1	110905473	110933704	-	NM_001201547	SLC16A4	2.19076	2.61155	110931756	0.42079
chr1	205831207	205865215	+	NR_046097	LOC284581	3.60925	3.1904	205858951	0.418853
chr1	92940318	92951628	-	NM_001127216	GFI1	2.69627	3.12578	92939308	0.429513
chr1	210001312	210030910	+	NM_014388	DIEXF	2.67444	3.11308	210050875	0.438642
chr1	153509623	153514241	-	NM_002962	S100A5	3.67958	2.92499	153490045	0.754587
chr1	3696784	3713068	-	NM_020710	LRRC47	1.75896	2.34945	3712741	0.590492
chr1	67218140	67244730	+	NM_152665	TCTEX1D1	2.71803	3.03354	67239527	0.315504
chr1	155146263	155157447	+	NM_025058	TRIM46	2.23719	1.87359	155177447	0.363591
chr1	27992572	27998724	-	NM_002038	IFI6	3.2849	2.553	28016530	0.731903
chr1	156669400	156675459	-	NM_001878	CRABP2	1.77516	2.75341	156695459	0.978254
chr1	43198764	43205925	-	NM_148960	CLDN19	2.12845	2.59215	43217957	0.463704
chr1	15479028	15546974	+	NM_001136216	TMEM51	2.84428	3.19091	15500672	0.346634
chr1	50513686	50667540	+	NM_001144777	ELAVL4	2.89194	3.12309	50494531	0.231152
chr1	41157680	41237275	+	NM_001142590	NFYC	2.56703	2.87158	41198993	0.304544
chr1	236378422	236445339	-	NM_019891	ERO1LB	3.56121	2.86908	236387876	0.692133
chr1	161009041	161015757	-	NM_007122	USF1	1.03277	1.6857	160989041	0.652935
chr1	108677344	108742980	-	NM_013386	SLC25A24	1.49929	1.98562	108735358	0.486327
chr1	207002222	207016326	+	NM_013371	IL19	3.19818	3.68536	207036326	0.487178
chr1	155023748	155035252	+	NM_207194	ADAM15	1.53891	1.20346	155055252	0.335441
chr1	155023748	155035252	+	NM_207191	ADAM15	1.53891	1.20346	155055252	0.335441
chr1	92414928	92479985	+	NM_207189	BRDT	2.78506	3.28621	92499985	0.501143
chr1	79086088	79111830	+	NM_006820	IFI44L	2.51337	2.94316	79101105	0.429784
chr1	229652329	229694442	-	NM_012089	ABCB10	1.9968	2.81403	229632329	0.817226
chr1	151032151	151040973	+	NM_006818	MLLT11	2.41458	3.03951	151012567	0.624924
chr1	1592939	1624243	-	NM_001110781	SLC35E2B	1.92163	2.24404	1593075	0.322411
chr1	156024517	156028301	+	NM_001145264	LAMTOR2	3.03132	2.52556	156048301	0.505758
chr1	3816968	3832011	+	NR_024455	LOC100133612	3.04837	2.46601	3797032	0.582361
chr1	210501596	210849638	+	NM_001122834	HHAT	3.09962	2.92799	210568284	0.171623
chr1	205473684	205501921	+	NM_212503	CDK18	2.18399	2.75272	205521921	0.568735
chr1	205473684	205501921	+	NM_212502	CDK18	2.18399	2.75272	205521921	0.568735
chr1	160185505	160232318	-	NR_028103	DCAF8	2.36371	2.66507	160236725	0.301363
chr1	75171172	75199092	-	NM_001130043	CRYZ	2.81841	3.17073	75219092	0.352329
chr1	75171172	75199092	-	NM_001130042	CRYZ	2.81841	3.17073	75219092	0.352329
chr1	87597609	87602352	+	NR_026986	LOC339524	2.6091	3.18045	87590804	0.571343
chr1	17017713	17046652	-	NR_026567	ESPNP	6.44613	5.74886	17024531	0.697266
chr1	6307406	6321035	-	NM_207370	GPR153	1.91826	2.40137	6298804	0.483109
chr1	209859525	209908295	+	NM_181755	HSD11B1	3.66402	3.2322	209858979	0.431813
chr1	93646281	93744287	+	NM_206886	CCDC18	2.05893	2.46307	93647112	0.404142
chr1	202102532	202113871	-	NM_138795	ARL8A	3.43635	3.03294	202082532	0.403416
chr1	219347192	219386207	+	NM_138794	LYPLAL1	2.50109	2.81942	219405695	0.318323
chr1	67395926	67454302	+	NM_001077704	MIER1	2.42583	2.86023	67452513	0.434401
chr1	8412464	8483747	-	NM_001042682	RERE	3.02776	2.71566	8502700	0.312096
chr1	155916630	155948336	-	NM_001162383	ARHGEF2	3.34031	2.87196	155896630	0.468346
chr1	32479491	32509472	+	NM_006559	KHDRBS1	3.29983	2.94927	32494011	0.350555
chr1	154897208	154909484	-	NM_006556	PMVK	0.991721	1.4827	154929484	0.490982
chr1	19578075	19586622	+	NM_016183	MRTO4	1.66649	2.70682	19558075	1.04033
chr1	18957500	19075360	+	NM_001135254	PAX7	3.16179	2.91991	18987509	0.241882
chr1	209602168	209605892	+	NM_001104548	MIR205HG	3.2639	2.92282	209604021	0.341082
chr1	10093041	10241296	+	NM_001105562	UBE4B	2.37834	2.75118	10146491	0.372841
chr1	15736391	15756839	+	NM_024329	EFHD2	2.72735	3.27906	15716443	0.551706
chr1	161511551	161520413	-	NM_001127593	FCGR3A	3.34589	2.9693	161511769	0.376583
chr1	28199055	28213193	+	NM_001105556	THEMIS2	3.15958	2.70123	28219461	0.458343
chr1	203185207	203198860	-	NM_003465	CHIT1	4.2216	3.23576	203218625	0.985832
chr1	6324332	6453826	-	NM_007274	ACOT7	2.32706	2.54489	6445564	0.217822
chr1	15764938	15773153	+	NM_007272	CTRC	3.30244	2.83481	15772011	0.467622
chr1	109289285	109352148	+	NM_007269	STXBP3	2.66642	3.04082	109277154	0.374394
chr1	224415036	224517891	-	NM_206840	NVL	2.66017	2.90467	224462479	0.244501
chr1	74491702	74663871	-	NM_001105659	LRRIQ3	3.23412	2.81778	74683871	0.416338
chr1	167778625	167883453	-	NM_001167749	ADCY10	2.48727	2.85292	167863467	0.365646
chr1	245912642	246670644	-	NM_001167740	SMYD3	3.06151	2.80778	246382087	0.25373
chr1	201708963	201796102	+	NM_001167738	NAV1	2.72039	2.96398	201816102	0.243584
chr1	53392901	53517289	+	NM_002979	SCP2	2.22853	2.69341	53393060	0.46488
chr1	9294863	9331394	+	NM_004285	H6PD	2.1071	2.44345	9351008	0.336358
chr1	146714291	146767447	+	NM_004284	CHD1L	2.31136	2.76591	146713688	0.454552
chr1	63624754	63782901	-	NR_038252	LINC00466	2.2976	3.12577	63604767	0.828165
chr1	52195486	52254891	+	NM_148905	OSBPL9	2.56399	2.86855	52260614	0.304555
chr1	52195486	52254891	+	NM_148904	OSBPL9	2.56399	2.86855	52260614	0.304555
chr1	207191866	207206101	-	NM_023938	C1orf116	2.69386	3.02492	207182234	0.331061
chr1	26160497	26185848	-	NM_024037	C1orf135	1.13258	1.91518	26205692	0.782601
chr1	21835858	21904905	+	NM_000478	ALPL	2.45101	2.85504	21815858	0.404031
chr1	160454820	160493052	-	NM_001184714	SLAMF6	2.8442	3.32254	160436889	0.478334
chr1	203764751	203823256	+	NM_014827	ZC3H11A	3.20805	2.5518	203843256	0.656254
chr1	99729848	99775138	+	NM_014839	LPPR4	3.39838	2.98573	99760431	0.412659
chr1	158323486	158327343	+	NM_030893	CD1E	3.4706	2.82506	158341222	0.645541
chr1	87595448	87602352	+	NR_026988	LOC339524	2.59005	3.09556	87575448	0.505514
chr1	3607236	3652765	+	NM_001126240	TP73	2.78733	2.54744	3624950	0.239886
chr1	45119501	45140099	-	NM_024587	TMEM53	2.1012	2.81178	45099501	0.71058
chr1	52082546	52254891	+	NM_024586	OSBPL9	2.63055	2.88861	52259301	0.258065
chr1	150480487	150486265	+	NM_001202858	ECM1	3.00215	2.68499	150460487	0.317157
chr1	152483320	152484653	+	NM_178438	LCE5A	2.42718	3.16733	152504653	0.740152
chr1	26187975	26197744	-	NM_178422	PAQR7	1.11331	1.72237	26202105	0.609061
chr1	14031350	14114574	+	NM_015866	PRDM2	2.41927	2.69112	14031755	0.271844
chr1	207076631	207095378	-	NM_001142473	FAIM3	3.77155	3.41644	207056808	0.355112
chr1	150782181	150849244	-	NM_001668	ARNT	3.63945	3.04616	150869220	0.593294
chr1	84335057	84464833	-	NM_024686	TTLL7	3.24648	2.99105	84351468	0.255436
chr1	193028552	193055115	+	NR_033393	TROVE2	2.01877	2.87631	193010412	0.857533
chr1	38147242	38156192	-	NM_017850	C1orf109	3.95525	3.17635	38127242	0.778899
chr1	28995240	29042115	+	NM_006582	GMEB1	3.47388	2.93865	29007741	0.535231
chr1	201979690	201986315	+	NM_004433	ELF3	3.69756	3.02989	201959690	0.66767
chr1	16450832	16482582	-	NM_004431	EPHA2	3.25166	2.81312	16435308	0.438534
chr1	12040238	12073572	+	NM_001127660	MFN2	2.90315	2.36279	12064991	0.540354
chr1	155867599	155881193	-	NM_006912	RIT1	3.43658	2.85819	155901149	0.578394
chr1	95699711	95712781	+	NM_015485	RWDD3	2.5299	2.92934	95682547	0.399442
chr1	25548767	25559013	-	NM_015484	SYF2	3.18264	2.70956	25578886	0.473079
chr1	19970807	19984949	+	NM_005380	NBL1	3.7915	2.91849	19951082	0.87301
chr1	156182779	156213123	+	NM_001199664	PMF1-BGLAP	1.48347	2.14006	156181668	0.656595
chr1	156338980	156355013	+	NR_046115	RHBG	2.23532	2.7314	156358610	0.496076
chr1	192981496	193028523	-	NM_001199261	UCHL5	2.43645	2.75129	193014306	0.314836
chr1	179809102	179846941	-	NM_001199260	TOR1AIP2	2.56603	2.93624	179798411	0.370209
chr1	161159538	161168845	-	NM_005099	ADAMTS4	3.27689	2.68294	161139538	0.593948
chr1	203136939	203144942	-	NM_004997	MYBPH	4.1393	3.35698	203164942	0.78232
chr1	1288071	1293915	-	NM_032348	MXRA8	1.79661	2.33223	1281263	0.535614
chr1	19923471	19956315	+	NR_033758	MINOS1	3.3258	2.82044	19950406	0.50536
chr1	6526152	6550654	-	NM_001265594	PLEKHG5	2.98959	2.42947	6506152	0.560123
chr1	228270851	228286913	+	NM_001024228	ARF1	1.57322	2.01645	228257538	0.443235
chr1	19923471	19956315	+	NR_033757	MINOS1	3.3258	2.82044	19950406	0.50536
chr1	29213603	29446558	+	NM_001166007	EPB41	2.30164	2.55034	29466314	0.2487
chr1	206858365	206907630	+	NM_004759	MAPKAPK2	2.02556	2.40479	206857894	0.379229
chr1	12290113	12572098	+	NM_015378	VPS13D	2.41638	2.7001	12270272	0.283722
chr1	109941653	109969108	-	NM_001199774	PSMA5	3.05197	2.68851	109964982	0.363462
chr1	115247085	115259515	-	NM_002524	NRAS	3.66505	2.75627	115279515	0.90878
chr1	174417212	174418683	+	NM_005684	GPR52	2.42066	2.85433	174438559	0.433672
chr1	206643586	206670223	+	NM_014002	IKBKE	2.31341	2.63372	206683180	0.320311
chr1	155889700	155889833	-	NR_002974	SNORA42	1.54046	2.19222	155909568	0.65176
chr1	117686209	117753582	-	NM_024626	VTCN1	3.39383	3.04803	117773376	0.345801
chr1	100614004	100643829	-	NM_144620	LRRC39	2.62211	3.02654	100663587	0.40442
chr1	196857144	196887843	+	NM_001201551	CFHR4	2.41742	3.0132	196878406	0.595783
chr1	110905473	110933704	-	NM_001201549	SLC16A4	2.19076	2.61155	110931756	0.42079
chr1	174844656	174927327	+	NM_001035230	RABGAP1L	3.38551	3.0389	174861409	0.346605
chr1	11994724	12035599	+	NM_000302	PLOD1	3.05394	2.49945	12015145	0.554492
chr1	23685941	23696357	-	NM_001077195	ZNF436	3.26774	2.96165	23665941	0.306085
chr1	203096836	203136533	+	NM_001048230	ADORA1	1.59199	2.40612	203156533	0.814128
chr1	54231134	54304225	-	NM_001168551	TMEM48	3.69401	3.08293	54324136	0.611073
chr1	151104163	151119140	-	NM_001178062	SEMA6C	2.92843	2.5718	151121472	0.356628
chr1	151104163	151119140	-	NM_001178061	SEMA6C	2.92843	2.5718	151121472	0.356628
chr1	155216996	155225274	-	NM_198264	FAM189B	2.54637	2.19744	155208358	0.348923
chr1	155204239	155214653	-	NM_001005742	GBA	1.87617	2.24924	155226697	0.373072
chr1	167022082	167059868	-	NM_005814	GPA33	2.55703	3.039	167002361	0.481967
chr1	29563028	29653325	+	NM_133177	PTPRU	1.86018	2.11609	29563294	0.25591
chr1	172107724	172113975	-	NR_038397	DNM3OS	2.2597	2.90781	172133975	0.648109
chr1	13911967	13944452	+	NM_001006625	PDPN	2.36177	2.81346	13911748	0.451689
chr1	43849588	43855483	-	NM_052877	MED8	3.23857	2.72729	43875078	0.511281
chr1	26758773	26797795	+	NM_001243565	DHDDS	3.62965	2.84586	26738773	0.783785
chr1	26758773	26797795	+	NM_001243564	DHDDS	3.62965	2.84586	26738773	0.783785
chr1	1189292	1209234	-	NM_194315	UBE2J2	1.88211	2.14793	1180918	0.265814
chr1	100549102	100598511	-	NM_194292	SASS6	3.21785	2.57519	100529358	0.642656
chr1	87328128	87380107	-	NM_004261	2024-09-15	1.54951	2.21173	87380233	0.662217
chr1	87597609	87602352	+	NR_026985	LOC339524	2.6091	3.18045	87590804	0.571343
chr1	223889295	223963720	+	NM_001146068	CAPN2	3.74894	3.08555	223983720	0.663387
chr1	42642210	42801548	-	NM_001198850	FOXJ3	3.0561	2.71188	42640451	0.344222
chr1	154975106	154991001	+	NM_001252406	ZBTB7B	3.05162	2.59857	155010568	0.453049
chr1	68167149	68299155	-	NM_018841	GNG12	3.00548	2.73595	68163116	0.269525
chr1	114356433	114414375	-	NM_015967	PTPN22	2.5672	2.86042	114362348	0.293221
chr1	190066797	190446759	-	NM_199051	FAM5C	2.95425	2.75301	190466759	0.201235
chr1	183524697	183559739	-	NM_001190794	NCF2	2.04901	2.51334	183570201	0.46433
chr1	183524697	183559739	-	NM_001190789	NCF2	2.04901	2.51334	183570201	0.46433
chr1	153634264	153643504	-	NM_004515	ILF2	3.03388	2.4361	153640131	0.597779
chr1	154554534	154580724	-	NM_015841	ADAR	2.4798	2.97623	154534647	0.496428
chr1	68150860	68154021	+	NM_001924	GADD45A	2.95214	2.53036	68154659	0.421778
chr1	203309752	203320289	-	NM_002023	FMOD	3.53594	3.25095	203324292	0.284985
chr1	114437371	114447741	-	NM_001253853	AP4B1	1.45619	1.82009	114448052	0.363898
chr1	114437371	114447525	-	NM_001253852	AP4B1	1.45383	1.82011	114448266	0.366277
chr1	231473682	231490769	+	NM_001261462	SPRTN	2.68389	3.1896	231453941	0.505706
chr1	113454470	113498975	-	NM_003051	SLC16A1	3.60643	3.17456	113518975	0.431869
chr1	152748848	152749445	+	NM_178354	LCE1F	2.5156	2.92921	152769445	0.413612
chr1	152784447	152785585	+	NM_178349	LCE1B	3.62365	3.05386	152775665	0.569786
chr1	152799949	152800573	+	NM_178348	LCE1A	3.26788	2.88903	152799064	0.378859
chr1	46972668	46979886	+	NM_172225	DMBX1	2.49796	2.95235	46969514	0.45439
chr1	52254866	52344609	-	NM_001101662	NRD1	2.56944	2.85133	52260132	0.281891
chr1	151171021	151222007	+	NM_001135636	PIP5K1A	1.52851	2.03839	151167283	0.50988
chr1	2460184	2461684	-	NM_001010926	HES5	3.24776	2.70707	2454567	0.54069
chr1	35734568	35887545	+	NM_005095	ZMYM4	3.18594	2.77066	35907545	0.415281
chr1	78161674	78225564	-	NM_015017	USP33	3.4261	2.81228	78141674	0.613825
chr1	28562602	28564616	+	NM_016311	ATPIF1	3.49114	2.8722	28542730	0.618933
chr1	231762561	232145400	+	NM_001164541	DISC1	2.85172	2.69852	231742561	0.153197
chr1	231762561	231991125	+	NM_001164539	DISC1	2.42098	2.82571	232011125	0.404728
chr1	120290619	120311555	-	NM_001166107	HMGCS2	3.87169	3.14036	120270880	0.73133
chr1	231664399	231954990	+	NR_028397	TSNAX-DISC1	2.65068	2.88143	231644399	0.230753
chr1	231664399	231954990	+	NR_028396	TSNAX-DISC1	2.65068	2.88143	231644399	0.230753
chr1	32830705	32860062	-	NM_001143888	BSDC1	3.07421	2.49697	32844041	0.577242
chr1	11917521	11918992	-	NM_002521	NPPB	3.11622	2.09556	11897521	1.02066
chr1	12040238	12073572	+	NM_014874	MFN2	2.90315	2.36279	12064991	0.540354
chr1	11072679	11085549	+	NM_007375	TARDBP	3.15241	2.65436	11105549	0.498047
chr1	1385069	1405538	+	NM_001039211	ATAD3C	3.89462	2.57618	1425538	1.31844
chr1	110162435	110174677	+	NM_139156	AMPD2	2.35281	2.73521	110151004	0.382398
chr1	110026561	110035420	+	NM_153340	ATXN7L2	2.24411	1.75013	110006561	0.493981
chr1	228645808	228646259	+	NM_175055	HIST3H2BB	2.86844	2.02916	228625808	0.839281
chr1	1243994	1247057	+	NM_153339	PUSL1	2.31161	1.81366	1224173	0.497952
chr1	160454820	160493052	-	NM_001184716	SLAMF6	2.8442	3.32254	160436889	0.478334
chr1	1716725	1822526	-	NM_002074	GNB1	1.8115	2.34459	1820826	0.533085
chr1	205577071	205602000	-	NM_001973	ELK4	1.85642	2.4123	205601039	0.555875
chr1	12776118	12788726	+	NM_001103169	AADACL3	2.50231	2.99181	12806407	0.489498
chr1	152769227	152770657	+	NM_178352	LCE1D	2.08207	3.13375	152790360	1.05168
chr1	45340201	45452394	-	NM_001166588	EIF2B3	2.37579	2.7229	45320201	0.347115
chr1	101185196	101204601	+	NM_080682	VCAM1	2.1907	2.75987	101165480	0.569166
chr1	34326076	34330392	+	NM_145205	HMGB4	3.4011	3.09213	34320986	0.308963
chr1	43212006	43232755	-	NM_001243246	LEPRE1	2.60196	2.95733	43192236	0.355377
chr1	13182960	13184326	-	NM_001136561	LOC440563	4.82771	3.90409	13183089	0.923619
chr1	161575849	161578341	+	NR_024151	HSPA7	3.46742	3.11425	161598341	0.353169
chr1	13742802	13747803	+	NM_001100114	PRAMEF21	0.73492	1.44007	13723961	0.705152
chr1	1682671	1690081	-	NM_001198995	NADK	0.656128	1.17238	1709997	0.516255
chr1	1682671	1711508	-	NM_001198994	NADK	1.09234	1.70726	1711574	0.614919
chr1	98676267	98738214	+	NR_046088	LOC729987	3.17683	2.87667	98684179	0.30016
chr1	43291249	43310660	+	NM_018538	ERMAP	3.23807	2.72026	43297039	0.517809
chr1	26496388	26497364	+	NM_015871	ZNF593	2.96299	2.49324	26486113	0.469747
chr1	247579458	247612406	+	NM_001127461	NLRP3	2.11819	2.65445	247559718	0.536257
chr1	151336778	151345210	-	NM_001258289	SELENBP1	3.43033	2.7317	151336398	0.698631
chr1	151336778	151345210	-	NM_001258288	SELENBP1	3.43033	2.7317	151336398	0.698631
chr1	35451767	35497569	-	NM_007167	ZMYM6	3.39281	3.02705	35480580	0.365761
chr1	54231134	54304225	-	NM_018087	TMEM48	3.69401	3.08293	54324136	0.611073
chr1	6526152	6551761	-	NM_020631	PLEKHG5	2.99768	2.4246	6506152	0.573073
chr1	153920148	153931132	-	NM_181715	CRTC2	3.49053	2.85429	153900239	0.636238
chr1	78161674	78225564	-	NM_201624	USP33	3.4261	2.81228	78141674	0.613825
chr1	155579961	155584758	+	NR_046292	MSTO1	2.45903	3.25273	155596456	0.793695
chr1	231950372	231954263	-	NR_002227	DISC2	2.36544	2.98775	231964528	0.622317
chr1	40506255	40538321	+	NM_001105530	CAP1	2.74466	2.29259	40528067	0.452071
chr1	32042086	32053287	+	NM_022164	TINAGL1	2.40762	2.95583	32034534	0.548209
chr1	206858365	206907630	+	NM_032960	MAPKAPK2	2.02556	2.40479	206857894	0.379229
chr1	183441506	183523328	+	NM_201568	SMG7	3.54418	2.96804	183422973	0.57614
chr1	161551129	161570032	+	NM_201563	FCGR2C	3.28852	3.00134	161578579	0.28718
chr1	161123534	161128646	+	NM_016406	UFC1	1.81997	1.21356	161148453	0.606415
chr1	44165409	44173012	-	NR_033827	KDM4A-AS1	1.72237	2.33803	44173506	0.615657
chr1	1104385	1104467	+	NR_029957	MIR429	3.44913	2.8381	1123035	0.61103
chr1	24446261	24469775	-	NM_021258	IL22RA1	3.32295	2.82479	24476608	0.498161
chr1	84543745	84670979	+	NM_207578	PRKACB	3.17134	2.85262	84608790	0.318716
chr1	145413191	145417545	+	NM_202004	HFE2	3.95337	2.46877	145437545	1.4846
chr1	111833474	111863188	+	NM_201653	CHIA	3.04453	2.46976	111813474	0.574774
chr1	14925213	15444544	+	NM_201628	KAZN	3.30526	2.92153	15464544	0.383731
chr1	70724685	70820417	-	NM_030816	ANKRD13C	2.71005	2.90071	70839956	0.190656
chr1	154669942	154842754	-	NM_002249	KCNN3	2.83831	2.66128	154722504	0.177031
chr1	186280786	186344457	-	NM_003292	TPR	2.86353	3.19161	186260786	0.32808
chr1	161016732	161039760	-	NM_001025598	ARHGAP30	2.51075	2.12539	161012386	0.385358
chr1	40204517	40222441	+	NR_036544	PPIE	2.94226	2.51948	40242441	0.42278
chr1	161136181	161141010	+	NM_001122764	PPOX	1.91339	2.72428	161116192	0.810894
chr1	94883933	94944260	+	NM_001122674	ABCD3	3.21577	2.83283	94864528	0.382937
chr1	151672534	151689290	-	NM_007185	CELF3	2.32235	2.58787	151709185	0.265523
chr1	6094348	6161253	+	NM_001199860	KCNAB2	3.08058	2.73773	6160400	0.342847
chr1	171810621	172381857	+	NM_001136127	DNM3	3.1091	2.96728	172361257	0.141819
chr1	153901977	153919154	-	NM_014856	DENND4B	3.54386	3.13179	153881977	0.412064
chr1	6650784	6662929	-	NM_014851	KLHL21	1.61392	1.22444	6673109	0.389481
chr1	155158300	155162706	-	NM_001044392	MUC1	1.90708	1.58217	155147423	0.324905
chr1	26438268	26452039	+	NM_152835	PDIK1L	3.23162	2.76243	26445932	0.469192
chr1	44686742	44820939	-	NM_024066	ERI3	2.45107	2.72594	44819008	0.274873
chr1	36023393	36032380	+	NM_014284	NCDN	1.91808	2.40421	36025928	0.486123
chr1	214776532	214837914	+	NM_016343	CENPF	3.19457	2.8933	214828350	0.301263
chr1	114447915	114456708	+	NM_022836	DCLRE1B	3.38606	3.02473	114476708	0.361333
chr1	1370903	1378262	+	NM_022834	VWA1	2.85129	2.55071	1394992	0.300575
chr1	152974223	152976332	+	NM_005416	SPRR3	3.45937	2.79624	152974246	0.663132
chr1	206516200	206637783	+	NM_001170637	SRGAP2	3.49735	3.81565	206535528	0.318302
chr1	24295573	24306953	-	NM_001191005	SRSF10	2.0241	3.0028	24326953	0.978697
chr1	43916674	43919660	-	NM_001190880	HYI	2.1716	2.75151	43896674	0.579901
chr1	152538130	152539248	-	NM_178435	LCE3E	2.21425	2.8404	152545971	0.626148
chr1	79355449	79472495	-	NM_022159	ELTD1	2.43541	2.7687	79335449	0.333298
chr1	39305015	39325340	-	NM_022157	RRAGC	2.35011	3.18023	39285015	0.830116
chr1	155146263	155157447	+	NR_046327	TRIM46	2.23719	1.87359	155177447	0.363591
chr1	57184477	57285369	-	NM_001004303	C1orf168	2.89234	3.20132	57164582	0.308984
chr1	12704566	12727097	+	NM_001013630	AADACL4	4.3759	3.31403	12746553	1.06188
chr1	228780394	228882416	+	NR_037962	RHOU	7.68487	6.61053	228768748	1.07434
chr1	16348486	16360545	+	NM_001257139	CLCNKA	2.6376	2.25423	16342251	0.383375
chr1	65730377	65881552	+	NM_001256865	DNAJC6	2.96066	2.66767	65710399	0.292985
chr1	65775218	65881552	+	NM_001256864	DNAJC6	3.47439	3.14498	65755307	0.329409
chr1	186412698	186430240	-	NM_002597	PDC	3.26661	2.82821	186442511	0.438406
chr1	150670535	150693364	-	NM_001199829	HORMAD1	3.4328	2.87667	150672745	0.556131
chr1	67390578	67454302	+	NM_001146113	MIER1	2.43278	2.85326	67451968	0.420477
chr1	86889769	86922240	+	NM_006536	CLCA2	3.31892	2.93069	86895756	0.388229
chr1	151744041	151763010	-	NM_006862	TDRKH	2.95439	2.47718	151734327	0.477214
chr1	151264273	151300133	-	NM_002651	PI4KB	1.14194	1.95725	151244273	0.815305
chr1	175291935	175712752	-	NM_003285	TNR	2.91508	3.0254	175472205	0.110325
chr1	116941622	116961197	-	NR_027645	ATP1A1OS	2.53185	3.03702	116979805	0.505164
chr1	160258377	160313354	-	NM_001098398	COPA	2.82925	3.1824	160239179	0.353147
chr1	236558716	236648008	+	NM_080738	EDARADD	3.25868	2.95967	236589200	0.299009
chr1	178482212	178492635	+	NM_001170722	TEX35	1.91748	1.43822	178512635	0.479261
chr1	169364114	169396670	-	NM_021179	C1orf114	3.50822	2.81838	169344178	0.689841
chr1	213123887	213164927	+	NM_024749	VASH2	2.62531	2.93936	213155424	0.314054
chr1	222695602	222721444	-	NM_024746	HHIPL2	2.65489	3.0698	222722866	0.414915
chr1	153232179	153234600	+	NM_000427	LOR	2.4208	3.38188	153254197	0.961078
chr1	26737269	26756219	+	NM_024674	LIN28A	2.16356	2.71402	26755800	0.550458
chr1	25598981	25656936	+	NM_016124	RHD	2.42312	3.08618	25579691	0.663055
chr1	244816352	244872334	+	NM_016076	DESI2	3.11517	2.75848	244819967	0.356687
chr1	149871155	149872348	+	NM_016074	BOLA1	3.79022	3.0287	149851197	0.761522
chr1	120377388	120387779	-	NM_001047980	NBPF7	3.69422	3.14922	120407553	0.545005
chr1	186640944	186649559	-	NM_000963	PTGS2	3.72762	3.24536	186669559	0.482262
chr1	170501263	170514929	+	NM_001146039	GORAB	2.49209	2.97931	170525263	0.487215
chr1	1270658	1284492	-	NM_004421	DVL1	2.43487	1.89971	1304492	0.535153
chr1	151023447	151032125	-	NM_020239	CDC42SE1	3.02669	2.52138	151034442	0.505306
chr1	227751220	227850164	+	NM_178549	ZNF678	2.59478	2.93072	227802623	0.335942
chr1	36038971	36060927	+	NM_178548	TFAP2E	1.85472	2.28168	36025820	0.426963
chr1	700245	714068	-	NR_033908	LOC100288069	1.81032	2.3394	714188	0.529084
chr1	94057525	94065587	+	NR_034091	LOC100129046	2.16103	2.65347	94080472	0.49244
chr1	158746472	158747425	-	NM_001005278	OR6N2	3.53222	2.72117	158733982	0.811055
chr1	172107948	172108028	+	NR_036066	MIR3120	2.57612	2.9861	172099825	0.409978
chr1	236016300	236016360	-	NR_031718	MIR1537	3.89222	3.15958	235996475	0.732633
chr1	156711899	156722024	-	NM_001126051	HDGF	2.33275	2.64894	156692814	0.31619
chr1	71418115	71513491	-	NM_001126044	PTGER3	3.09489	2.78052	71485042	0.314375
chr1	1215816	1227409	+	NM_001130413	SCNN1D	3.0247	2.42749	1195816	0.597215
chr1	25598981	25656936	+	NM_001127691	RHD	2.42312	3.08618	25579691	0.663055
chr1	113010040	113063910	+	NM_004185	WNT2B	3.372	3.06645	113075300	0.305558
chr1	27216979	27226962	-	NM_022078	GPATCH3	1.34179	1.82955	27217019	0.487767
chr1	150937649	150947479	-	NM_022075	CERS2	3.39401	2.70877	150967288	0.685248
chr1	155108288	155111334	+	NM_018845	SLC50A1	2.65265	2.29861	155088616	0.354039
chr1	2985742	3355185	+	NM_022114	PRDM16	2.5833	2.85144	2965742	0.268135
chr1	173010360	173020103	-	NM_005092	TNFSF18	2.28555	3.01783	173038246	0.732281
chr1	154975106	154991001	+	NR_045515	ZBTB7B	3.05162	2.59857	155010568	0.453049
chr1	43829068	43833745	-	NM_001256402	ELOVL1	1.43642	2.01143	43824801	0.575006
chr1	89445139	89458643	-	NM_001162536	RBMXL1	3.45532	2.96667	89425277	0.488649
chr1	160185505	160232350	-	NM_015726	DCAF8	2.37079	2.67236	160236815	0.301565
chr1	167885913	167906307	-	NM_015415	MPC2	1.57738	2.66332	167865913	1.08594
chr1	39987952	40025370	-	NR_003929	PPIEL	2.29567	3.04664	39969047	0.750965
chr1	6526152	6557156	-	NM_001265592	PLEKHG5	3.03537	2.42939	6506152	0.605983
chr1	84830641	84863576	-	NR_003927	UOX	2.47132	3.26753	84810641	0.796207
chr1	207131312	207143970	-	NM_032029	FCAMR	3.53714	2.88571	207138921	0.651437
chr1	62146719	62191095	-	NM_032027	TM2D1	1.14429	1.99937	62210942	0.855083
chr1	213224588	213446808	+	NM_012424	RPS6KC1	2.15642	2.69471	213205784	0.538293
chr1	202696532	202777549	-	NM_006618	KDM5B	3.15524	2.85203	202731165	0.303202
chr1	861121	879961	+	NM_152486	SAMD11	2.85366	2.23128	841180	0.622381
chr1	90024272	90063420	+	NM_015350	LRRC8B	2.45153	2.90671	90083176	0.455176
chr1	150969301	150979273	-	NM_001163260	FAM63A	2.74218	2.34751	150968132	0.394671
chr1	17733251	17766250	-	NM_018715	RCC2	2.24489	2.70175	17737483	0.456859
chr1	5922732	5922801	-	NR_039838	MIR4689	2.70097	3.126	5921833	0.425033
chr1	23046010	23046091	+	NR_039832	MIR4684	3.86252	3.1646	23026114	0.697916
chr1	234442213	234442285	+	NR_039818	MIR4671	3.31416	2.88616	234427763	0.427999
chr1	228649775	228649853	+	NR_039812	MIR4666A	3.54731	2.89539	228630084	0.651918
chr1	162126897	162126972	+	NR_039798	MIR4654	2.13615	2.69537	162106897	0.559213
chr1	148577357	148596267	+	NM_001102663	NBPF16	3.12725	3.85592	148583700	0.728668
chr1	235315803	235324571	-	NM_001161533	RBM34	1.93411	2.86818	235344571	0.934075
chr1	33789224	33841194	-	NM_198040	PHC2	1.97718	2.33602	33817586	0.358844
chr1	47881744	47883724	+	NM_012186	FOXE3	3.643	3.04715	47862074	0.595849
chr1	154975106	154991001	+	NR_049765	ZBTB7B	3.05162	2.59857	155010568	0.453049
chr1	178818670	178840215	-	NM_004673	ANGPTL1	2.31113	2.94452	178799364	0.633392
chr1	27561007	27635110	+	NM_015023	WDTC1	1.98773	2.45078	27655006	0.46305
chr1	243663021	244006886	-	NM_001206729	AKT3	2.61974	2.88516	244026886	0.265422
chr1	223714972	223853436	-	NM_001143962	CAPN8	2.10872	2.33455	223799897	0.225824
chr1	70671365	70717701	+	NM_001190987	SRSF11	3.72458	3.18338	70651365	0.541199
chr1	47137497	47139256	+	NM_001145474	ATPAF1-AS1	2.91301	2.61682	47117914	0.296182
chr1	7975931	8003225	-	NM_001561	TNFRSF9	2.61192	2.87439	7976684	0.262476
chr1	16348486	16360545	+	NM_001042704	CLCNKA	2.6376	2.25423	16342251	0.383375
chr1	101337928	101360735	-	NM_001261440	EXTL2	2.51691	3.17897	101317987	0.662058
chr1	20208888	20239437	+	NM_015207	OTUD3	2.51293	3.02401	20189031	0.511072
chr1	146626685	146644129	-	NM_005399	PRKAB2	3.5316	2.95778	146625558	0.573826
chr1	26146684	26159433	+	NM_019557	FAM54B	2.81753	3.15054	26163359	0.333007
chr1	40943302	40962015	+	NM_198494	ZNF642	2.17236	2.67466	40981930	0.502299
chr1	120927647	120935944	-	NM_001244910	FCGR1B	3.12378	2.78055	120936695	0.34323
chr1	214454565	214510477	+	NM_020197	SMYD2	3.02924	2.71913	214503337	0.310115
chr1	197886517	197899273	+	NM_020204	LHX9	2.51248	2.86354	197877309	0.351067
chr1	43638001	43676549	+	NM_001167965	WDR65	2.7218	2.98979	43628431	0.267988
chr1	41249684	41306124	+	NM_172163	KCNQ4	2.90944	2.6695	41313879	0.239941
chr1	3607236	3652765	+	NM_001126242	TP73	2.78733	2.54744	3624950	0.239886
chr1	217804695	218040484	+	NM_138796	SPATA17	3.13696	2.96779	217784695	0.16917
chr1	85731460	85742587	-	NM_003921	BCL10	1.4989	1.89164	85742296	0.392743
chr1	212208919	212278187	+	NM_016448	DTL	3.23202	2.81829	212297306	0.413731
chr1	27153201	27182211	+	NM_032283	ZDHHC18	2.10804	2.9503	27201990	0.842257
chr1	17300999	17307173	-	NM_002403	MFAP2	3.65551	2.94299	17280999	0.71252
chr1	85018804	85040163	-	NM_004388	CTBS	2.55974	3.15675	85022546	0.597011
chr1	21046225	21059133	-	NM_001103160	SH2D5	2.03997	2.47977	21044157	0.439801
chr1	207070788	207077484	+	NM_006850	IL24	3.99201	3.39442	207050892	0.597587
chr1	45205490	45233438	+	NM_006845	KIF2C	2.29162	1.91091	45190484	0.380715
chr1	152658599	152659876	+	NM_014357	LCE2B	3.44672	2.98263	152660426	0.464088
chr1	94335014	94344762	-	NM_014597	DNTTIP2	3.28188	2.83484	94337855	0.44704
chr1	13421176	13428191	+	NM_001010890	PRAMEF9	1.95425	2.54815	13448191	0.593901
chr1	3652548	3663937	-	NR_033708	TP73-AS1	2.30475	2.63294	3632548	0.328195
chr1	200938514	200992828	-	NM_001252102	KIF21B	2.76481	2.44507	200985356	0.319747
chr1	200938514	200992828	-	NM_001252100	KIF21B	2.76481	2.44507	200985356	0.319747
chr1	1634170	1655791	-	NM_024011	CDK11A	3.98195	2.582	1649427	1.39995
chr1	107682629	108024475	+	NM_001113228	NTNG1	3.20589	3.0578	107832803	0.148088
chr1	107682629	108024475	+	NM_001113226	NTNG1	3.20589	3.0578	107832803	0.148088
chr1	207494817	207534311	+	NM_001114752	CD55	1.36805	2.18732	207494696	0.819271
chr1	155290640	155300909	+	NM_001105203	RUSC1	2.19289	2.50128	155286096	0.308395
chr1	144300512	144340773	-	NR_024511	LINC00623	1.2114	1.66643	144280512	0.455034
chr1	93302846	93302940	+	NR_000006	SNORD21	2.21229	2.79968	93282846	0.587394
chr1	228595636	228604583	-	NM_001024940	TRIM17	3.78113	3.32181	228624551	0.45932
chr1	93306276	93306408	+	NR_002444	SNORA66	3.68232	3.01164	93286276	0.67068
chr1	19609057	19615280	-	NM_012067	AKR7A3	2.38405	3.05586	19589311	0.671816
chr1	247920764	247921708	-	NM_012353	OR1C1	2.10097	3.01219	247900764	0.911228
chr1	159409512	159410600	+	NM_012351	OR10J1	4.16756	3.54736	159430593	0.620198
chr1	6526152	6557484	-	NM_001042663	PLEKHG5	3.03707	2.43279	6506152	0.604283
chr1	161632905	161648444	+	NM_001190828	FCGR2B	2.11516	2.69233	161612905	0.577171
chr1	153270338	153283194	-	NM_052891	PGLYRP3	3.61527	3.09119	153280122	0.524077
chr1	1571100	1655775	-	NM_033488	CDK11B	2.82152	2.28672	1649304	0.534806
chr1	165446079	165551341	-	NR_026744	LOC400794	2.85579	2.61045	165571340	0.245332
chr1	229734941	229761794	-	NM_001025247	TAF5L	2.92544	2.40503	229781794	0.520418
chr1	151043080	151091007	+	NM_144618	GABPB2	3.0364	2.57113	151035738	0.465265
chr1	53692564	53704282	-	NM_002370	MAGOH	2.78753	2.28576	53705968	0.501776
chr1	32538503	32568467	+	NM_018056	TMEM39B	2.40452	2.83959	32524073	0.435065
chr1	179519674	179545084	-	NM_014625	NPHS2	3.56676	2.93572	179499674	0.631036
chr1	153507076	153508717	-	NM_014624	S100A6	2.74838	2.23312	153487164	0.515261
chr1	174769035	174964445	+	NM_001243765	RABGAP1L	2.41338	2.69056	174962307	0.277177
chr1	158580496	158656506	-	NM_003126	SPTA1	2.76528	3.39482	158676506	0.629541
chr1	109756515	109780804	+	NM_006513	SARS	3.26498	2.3474	109800804	0.917586
chr1	236686739	236716279	+	NM_006499	LGALS8	3.03952	2.42707	236707800	0.61245
chr1	52082546	52254891	+	NR_036662	OSBPL9	2.63055	2.88861	52259301	0.258065
chr1	47799469	47844511	+	NM_001136140	CMPK1	3.36737	2.91687	47820044	0.450503
chr1	213224588	213446808	+	NM_001136138	RPS6KC1	2.15642	2.69471	213205784	0.538293
chr1	8921059	8931635	-	NM_001201483	ENO1	1.96358	2.47948	8922416	0.51589
chr1	184020811	184043344	+	NM_001127394	TSEN15	3.51734	3.09189	184038053	0.425451
chr1	182758584	182799519	+	NM_030769	NPL	3.41259	3.09615	182738589	0.316439
chr1	157543539	157567870	-	NM_031282	FCRL4	3.74404	3.22829	157556849	0.51575
chr1	6526152	6546014	-	NM_001042665	PLEKHG5	3.07524	2.53539	6507456	0.539847
chr1	160650212	160681641	-	NM_001256030	CD48	2.34662	2.93063	160701205	0.584016
chr1	19209696	19209769	-	NR_039844	MIR4695	2.24496	2.70734	19212634	0.462386
chr1	93544792	93604638	+	NM_001164393	MTF2	2.24367	2.63139	93543113	0.387722
chr1	85483765	85514223	-	NM_001253693	MCOLN3	2.93461	2.51038	85463790	0.42423
chr1	40862472	40888998	+	NM_001198980	SMAP2	3.15629	2.66359	40880452	0.492696
chr1	245013602	245027827	-	NM_031844	HNRNPU	1.48035	1.92557	244998874	0.445223
chr1	61542946	61928460	+	NM_001145511	NFIA	2.79932	3.04847	61948460	0.249157
chr1	102337567	102360299	+	NR_033424	DNAJA1P5	3.58184	2.78158	102380299	0.800256
chr1	24128367	24151949	-	NM_000191	HMGCL	1.79869	2.52815	24108387	0.729456
chr1	155178490	155183614	+	NM_002455	MTX1	3.02419	2.42235	155203614	0.601841
chr1	226124298	226129083	-	NM_001172425	LEFTY2	3.31377	2.77249	226143233	0.541279
chr1	46769380	46782447	+	NM_006004	UQCRH	1.68861	2.59889	46802399	0.91028
chr1	205681947	205719372	-	NM_022731	NUCKS1	3.12826	2.78716	205672339	0.341106
chr1	173768688	173793777	-	NM_001127181	CENPL	3.53416	2.72074	173813526	0.813424
chr1	52497777	52499472	-	NM_138417	KTI12	3.32728	2.91539	52516483	0.411887
chr1	11714914	11723384	+	NM_033182	FBXO44	2.92688	2.67934	11706435	0.24754
chr1	3668965	3688209	+	NM_152492	CCDC27	2.78932	2.41282	3648965	0.376496
chr1	174128552	174927327	+	NM_014857	RABGAP1L	2.9432	2.79088	174904009	0.152316
chr1	247148625	247171395	-	NM_020394	ZNF695	3.55894	2.96685	247181288	0.592093
chr1	153302597	153321022	-	NM_020393	PGLYRP4	3.91108	3.20429	153282597	0.706795
chr1	155100349	155107386	+	NM_004428	EFNA1	2.96799	2.52355	155085376	0.444445
chr1	33789224	33815499	-	NM_004427	PHC2	1.70972	2.51866	33835499	0.808934
chr1	201103900	201123632	-	NM_016456	TMEM9	3.22886	2.75459	201115154	0.474268
chr1	20246800	20250110	-	NM_014589	PLA2G2E	3.36571	3.0953	20236853	0.270417
chr1	20808884	20812728	-	NM_018584	CAMK2N1	2.57079	3.00132	20806374	0.430529
chr1	101455180	101491362	-	NM_015958	DPH5	3.30276	3.06975	101435180	0.233013
chr1	21922708	21995856	-	NM_002885	RAP1GAP	2.29037	2.65324	21936735	0.362872
chr1	10270764	10441661	+	NM_015074	KIF1B	1.59166	1.93999	10461661	0.348328
chr1	169890470	170043879	-	NM_014970	KIFAP3	2.77635	2.97199	170058312	0.195641
chr1	109512838	109584850	-	NM_014969	WDR47	3.03241	2.58173	109604654	0.450681
chr1	27695601	27701315	-	NM_003665	FCN3	2.43042	1.81204	27675601	0.618385
chr1	182808439	182857117	+	NM_001357	DHX9	3.2828	2.92665	182827592	0.356151
chr1	144300512	144340773	-	NR_024510	LINC00623	1.2114	1.66643	144280512	0.455034
chr1	149576453	149616786	+	NR_024510	LINC00623	3.81062	3.41638	149586156	0.394236
chr1	110527387	110566364	+	NM_001242673	AHCYL1	3.47832	2.89948	110586364	0.578839
chr1	235330210	235490802	-	NM_001206794	ARID4B	3.25591	2.93246	235402615	0.323451
chr1	153028596	153029988	-	NM_005988	SPRR2A	2.69188	3.28373	153049474	0.591848
chr1	152956564	152958290	+	NM_005987	SPRR1A	3.36031	2.73593	152973909	0.624379
chr1	111682833	111727724	+	NM_006090	CEPT1	1.31678	1.63552	111747724	0.318746
chr1	206224283	206231482	+	NM_000707	AVPR1B	2.78016	3.14723	206204283	0.367069
chr1	165631449	165667900	-	NM_000696	ALDH9A1	3.02166	2.75148	165654053	0.270189
chr1	27237975	27240567	-	NM_021969	NR0B2	1.20664	1.88703	27248161	0.680389
chr1	162365056	162381928	-	NM_053282	SH2D1B	3.31136	2.99599	162354976	0.315366
chr1	1177826	1182102	-	NM_001014980	FAM132A	2.71643	2.44047	1196934	0.275963
chr1	109756515	109760113	+	NR_034072	SARS	3.441	2.74839	109777256	0.692616
chr1	214098092	214099996	+	NR_046189	LINC00538	2.51709	3.04204	214119996	0.524951
chr1	146714291	146767447	+	NR_046070	CHD1L	2.31136	2.76591	146713688	0.454552
chr1	220291499	220291583	-	NR_029711	MIR194-1	3.28905	2.85454	220282360	0.434505
chr1	155158300	155162706	-	NM_002456	MUC1	1.90708	1.58217	155147423	0.324905
chr1	209958968	209979520	-	NM_006147	IRF6	1.91829	2.40351	209999520	0.485214
chr1	111659954	111682838	-	NM_178454	DRAM2	2.60039	3.07178	111688420	0.471397
chr1	183904966	184006863	-	NM_015101	GLT25D2	2.51019	2.819	184026863	0.308815
chr1	172410597	172413230	-	NM_153747	PIGC	3.65145	3.12911	172433230	0.522337
chr1	70876901	70905534	+	NM_153742	CTH	2.10017	2.44324	70878471	0.343067
chr1	24200460	24239817	-	NM_001841	CNR2	3.03853	2.4803	24225450	0.558231
chr1	95362507	95392735	-	NM_001839	CNN3	2.58623	3.07795	95367323	0.491727
chr1	144851424	145039992	-	NM_001198832	PDE4DIP	5.81369	5.19512	144831424	0.618573
chr1	159557616	159558661	+	NM_001639	APCS	3.61703	3.1482	159552870	0.468827
chr1	29063452	29096287	+	NM_001172828	YTHDF2	2.47592	2.93298	29043452	0.457056
chr1	33231235	33240571	+	NM_001198973	KIAA1522	2.49635	3.18582	33249232	0.689473
chr1	3607236	3652765	+	NM_001204190	TP73	2.78733	2.54744	3624950	0.239886
chr1	2281853	2284100	-	NR_024489	LOC100129534	1.74746	2.88896	2304100	1.1415
chr1	155916630	155948336	-	NM_001162384	ARHGEF2	3.34031	2.87196	155896630	0.468346
chr1	203096836	203136533	+	NM_000674	ADORA1	1.59199	2.40612	203156533	0.814128
chr1	19991780	20006055	+	NM_000871	HTR6	2.24421	2.54589	19984889	0.30168
chr1	23518388	23521222	-	NM_000864	HTR1D	3.62834	2.8239	23498388	0.80444
chr1	117117031	117210314	-	NM_001542	IGSF3	4.27136	3.71087	117148728	0.560488
chr1	178995074	179045702	+	NM_014864	FAM20B	2.23363	2.60027	178994781	0.366641
chr1	33402050	33430286	-	NM_001127361	RNF19B	2.08782	2.52532	33450236	0.437497
chr1	206317459	206332104	+	NM_001910	CTSE	3.56582	2.92402	206318526	0.641805
chr1	173900352	173962210	-	NM_172071	RC3H1	3.35221	2.98008	173982210	0.372138
chr1	146655884	146697230	-	NM_001144829	FMO5	3.45351	2.92861	146679954	0.524898
chr1	146657838	146697230	-	NM_001144830	FMO5	3.46022	2.92981	146679943	0.530406
chr1	36197713	36235551	-	NM_001190481	CLSPN	2.38563	3.07871	36177818	0.693072
chr1	226250408	226259703	+	NM_002107	H3F3A	2.71033	2.20629	226230408	0.50404
chr1	172628185	172636012	+	NM_000639	FASLG	2.72701	3.16774	172655797	0.440732
chr1	236139132	236228481	-	NM_002508	NID1	3.08122	2.72958	236203917	0.351645
chr1	76251886	76260764	+	NM_004582	RABGGTB	4.17377	2.89453	76280764	1.27924
chr1	33327869	33338082	-	NM_001171941	FNDC5	2.17972	2.62449	33334592	0.444766
chr1	33327869	33336414	-	NM_001171940	FNDC5	2.23494	2.70001	33334389	0.465078
chr1	171604557	171621773	-	NM_000261	MYOC	2.95752	2.71022	171624749	0.247293
chr1	62660474	62678001	+	NM_001164835	L1TD1	3.0481	2.33946	62656808	0.708647
chr1	28473677	28503455	-	NM_001164723	PTAFR	1.16027	2.23431	28453831	1.07405
chr1	155629233	155658447	-	NM_001198903	YY1AP1	1.97783	2.57777	155616066	0.599941
chr1	155629233	155658515	-	NM_001198902	YY1AP1	1.97783	2.57777	155616066	0.599941
chr1	155629233	155658568	-	NM_001198905	YY1AP1	1.97783	2.57777	155616066	0.599941
chr1	155629233	155658447	-	NM_001198904	YY1AP1	1.97783	2.57777	155616066	0.599941
chr1	173446486	173457946	+	NM_004905	PRDX6	2.74345	3.19023	173427264	0.44678
chr1	26688125	26699266	-	NM_001114759	ZNF683	3.53172	2.83105	26671265	0.700677
chr1	16693583	16724640	+	NM_001114600	SZRD1	3.31617	2.85358	16716243	0.462584
chr1	224572845	224622001	-	NM_001115113	WDR26	2.23215	2.63154	224576635	0.399388
chr1	248308450	248309388	+	NM_001004690	OR2M5	1.92703	0.959052	248328030	0.967977
chr1	228270361	228286913	+	NM_001658	ARF1	1.58959	2.02414	228257496	0.43455
chr1	201252580	201302121	+	NM_001005337	PKP1	2.40958	2.83314	201317557	0.423552
chr1	154166141	154166219	-	NR_030600	MIR190B	2.3768	2.74553	154165716	0.368734
chr1	110141515	110141589	+	NR_029583	MIR197	3.39341	2.85459	110121515	0.538814
chr1	207217194	207224422	-	NM_018566	YOD1	2.4746	2.89661	207238150	0.422014
chr1	110993788	110999976	+	NM_032414	PROK1	1.81155	2.86632	110974175	1.05477
chr1	20686294	20755287	-	NR_033887	LOC339505	3.40995	3.00599	20731253	0.403953
chr1	213029946	213031480	-	NR_027286	FLVCR1-AS1	3.0709	2.33059	213051086	0.74031
chr1	213029946	213031480	-	NR_027285	FLVCR1-AS1	3.0709	2.33059	213051086	0.74031
chr1	204586303	204654597	-	NM_201630	LRRN2	3.59469	2.89249	204674597	0.702194
chr1	78354200	78409578	+	NM_144573	NEXN	2.86174	3.10463	78334212	0.242897
chr1	39957318	39995541	+	NM_181809	BMP8A	2.92291	2.40983	39977695	0.513082
chr1	149912232	149982686	-	NM_020205	OTUD7B	3.29769	2.97826	150002097	0.319435
chr1	150336990	150449041	+	NM_015203	RPRD2	3.30973	2.70657	150469041	0.603162
chr1	196946667	196978803	+	NM_030787	CFHR5	3.32363	2.98801	196963477	0.335623
chr1	33145507	33168361	-	NM_030786	SYNC	2.17581	2.72312	33188207	0.547313
chr1	39339739	39347298	-	NM_030772	GJA9	3.71856	3.07921	39367210	0.63935
chr1	156278752	156308206	-	NR_036564	CCT3	2.53513	1.952	156327990	0.583126
chr1	115215720	115238239	-	NM_000036	AMPD1	2.43799	3.08108	115195720	0.64309
chr1	158323486	158327343	+	NM_001185108	CD1E	3.4706	2.82506	158341222	0.645541
chr1	46899499	46911374	+	NR_045483	LOC729041	2.44871	2.9086	46879499	0.459887
chr1	236849770	236927558	+	NM_001103	ACTN2	3.40748	3.0886	236830160	0.318883
chr1	101185196	101204601	+	NM_001078	VCAM1	2.1907	2.75987	101165480	0.569166
chr1	23707555	23751261	-	NM_003196	TCEA3	2.40928	2.65934	23687555	0.250059
chr1	160454820	160493052	-	NM_001184715	SLAMF6	2.8442	3.32254	160436889	0.478334
chr1	223394161	223537544	-	NM_017982	SUSD4	3.22711	2.98988	223468552	0.237236
chr1	803451	812182	-	NR_027055	FAM41C	8.21753	4.5068	831249	3.71074
chr1	63249777	63330941	+	NM_178221	ATG4C	2.8363	3.3469	63350941	0.510601
chr1	28562602	28564616	+	NM_178191	ATPIF1	3.49114	2.8722	28542730	0.618933
chr1	28562602	28564616	+	NM_178190	ATPIF1	3.49114	2.8722	28542730	0.618933
chr1	231154704	231175995	-	NM_198552	FAM89A	2.47903	2.95641	231134704	0.477385
chr1	16725138	16763919	-	NM_198546	SPATA21	3.31244	2.91963	16714451	0.392811
chr1	65613513	65697828	+	NM_001005353	AK4	3.3065	2.68331	65717828	0.623194
chr1	11751781	11780336	+	NM_198545	C1orf187	2.92953	2.50132	11731781	0.428211
chr1	10490159	10512060	+	NM_198544	APITD1-CORT	3.29417	2.88799	10504864	0.406181
chr1	157764194	157789940	-	NM_001159398	FCRL1	2.88484	3.17163	157809670	0.286796
chr1	182376756	182383948	+	NR_034131	LINC00272	2.66727	3.0146	182383772	0.347328
chr1	146032542	146057734	-	NM_001101663	NBPF24	2.07927	2.58586	146065663	0.506598
chr1	168250278	168283664	+	NM_005149	TBX19	3.45737	2.99802	168280873	0.459349
chr1	207039154	207042568	+	NM_018724	IL20	2.17997	3.05298	207062568	0.873011
chr1	111413821	111442558	+	NM_001040033	CD53	2.39591	2.97119	111401388	0.575271
chr1	193029004	193060906	+	NM_001042370	TROVE2	2.04364	2.85835	193010412	0.814711
chr1	193029004	193060906	+	NM_001042369	TROVE2	2.04364	2.85835	193010412	0.814711
chr1	46085716	46089731	-	NM_001114938	CCDC17	3.52786	2.91796	46065779	0.609892
chr1	206643586	206670223	+	NM_001193322	IKBKE	2.31341	2.63372	206683180	0.320311
chr1	24292937	24306953	-	NR_034035	SRSF10	2.06247	3.04832	24326953	0.985851
chr1	156707094	156710923	-	NM_145729	MRPL24	3.80033	2.66853	156687197	1.1318
chr1	53708041	53793821	-	NM_004631	LRP8	3.10565	2.80105	53754260	0.304608
chr1	19665267	19812066	-	NM_001206540	CAPZB	2.57943	2.85044	19832066	0.271011
chr1	55107427	55208328	+	NR_037639	HEATR8-TTC4	2.15395	2.6184	55228271	0.464454
chr1	155023748	155035252	+	NR_048578	ADAM15	1.53891	1.20346	155055252	0.335441
chr1	113739404	113748875	-	NR_038846	LOC643441	3.83681	3.2347	113768875	0.602105
chr1	26560693	26605299	+	NM_022778	CEP85	2.99103	2.54058	26625299	0.450456
chr1	40974433	40982214	+	NM_022774	DEM1	4.07563	3.16528	40954550	0.910352
chr1	183595328	183605076	-	NM_001270439	ARPC5	3.10945	2.71688	183575328	0.392566
chr1	183595328	183605076	-	NM_005717	ARPC5	3.10945	2.71688	183575328	0.392566
chr1	2123334	2126214	-	NM_001256946	C1orf86	2.22654	1.6564	2146214	0.57014
chr1	12627939	12677820	-	NM_004753	DHRS3	2.5199	2.97682	12697820	0.456918
chr1	156737274	156770609	+	NM_005973	PRCC	2.67882	2.31521	156783929	0.363613
chr1	46016455	46035723	+	NM_006066	AKR1A1	3.43628	3.04776	46055650	0.38852
chr1	145509820	145516076	-	NR_002328	GNRHR2	3.01679	2.56934	145511300	0.447454
chr1	206516200	206637783	+	NM_015326	SRGAP2	3.49735	3.81565	206535528	0.318302
chr1	85784168	85930889	-	NM_012137	DDAH1	2.47186	2.86133	85764168	0.389469
chr1	201865584	201915716	-	NM_012134	LMOD1	2.31408	2.73806	201862506	0.423978
chr1	87012759	87046432	+	NM_012128	CLCA4	3.18042	2.78793	87018456	0.392485
chr1	16375257	16383821	+	NM_001165945	CLCNKB	2.65337	2.14288	16376294	0.510483
chr1	196743930	196763203	+	NM_001166624	CFHR3	3.52505	3.00061	196736037	0.524434
chr1	38076951	38100595	-	NM_001242908	RSPO1	2.12296	2.51216	38120300	0.389202
chr1	93775666	93811368	-	NR_034089	LOC100131564	3.41021	2.97043	93822062	0.439777
chr1	46713367	46744145	+	NM_001142548	RAD54L	2.08159	2.75321	46693526	0.67162
chr1	172389828	172437969	+	NM_139240	C1orf105	3.43469	2.90231	172457820	0.53238
chr1	226418850	226497204	-	NM_173083	LIN9	3.49662	3.12399	226474145	0.372623
chr1	2938046	2939467	+	NM_080431	ACTRT2	1.9228	2.67668	2959410	0.753878
chr1	31404353	31538564	-	NM_014676	PUM1	2.87654	2.67958	31507575	0.196954
chr1	116519119	116612675	+	NM_018420	SLC22A15	2.50718	2.75544	116518760	0.248255
chr1	20301924	20306932	-	NM_000300	PLA2G2A	2.31108	3.03854	20302010	0.727459
chr1	202559725	202612581	-	NM_001136504	SYT2	3.24963	2.84279	202539725	0.406841
chr1	230972865	231005335	-	NM_001136494	C1orf198	3.49739	3.05124	230952865	0.446154
chr1	40420784	40435628	+	NM_001136493	MFSD2A	2.03466	3.02969	40455114	0.995035
chr1	156776035	156785939	-	NM_001161443	SH2D2A	2.97967	2.45163	156785038	0.528045
chr1	171750761	171766856	+	NM_015935	METTL13	2.65035	3.09369	171731133	0.44334
chr1	114631914	114695062	-	NM_205848	SYT6	3.08211	2.8615	114650649	0.220612
chr1	150599522	150602098	-	NM_207168	ENSA	3.12935	2.48286	150579740	0.646491
chr1	52254866	52343712	-	NM_001242361	NRD1	2.56379	2.84388	52260696	0.280086
chr1	157483167	157522310	-	NM_001195388	FCRL5	3.528	3.28776	157479814	0.240238
chr1	33231235	33240571	+	NM_001198972	KIAA1522	2.49635	3.18582	33249232	0.689473
chr1	53361582	53387446	-	NM_001198962	ECHDC2	3.77605	3.07003	53341582	0.706014
chr1	161676762	161684142	+	NM_001184867	FCRLA	2.34284	3.16889	161703958	0.826047
chr1	161676762	161684142	+	NM_001184866	FCRLA	2.34284	3.16889	161703958	0.826047
chr1	155629233	155658819	-	NM_001198901	YY1AP1	1.97783	2.57777	155616066	0.599941
chr1	155629233	155658568	-	NM_001198900	YY1AP1	1.97783	2.57777	155616066	0.599941
chr1	212537816	212588243	-	NM_001198862	TMEM206	2.19867	3.01736	212517816	0.818692
chr1	39456916	39471737	+	NM_024595	AKIRIN1	2.34743	2.82057	39469938	0.473134
chr1	29445937	29449013	-	NM_001171868	TMEM200B	3.4467	2.8437	29468724	0.603003
chr1	33145507	33168361	-	NM_001161708	SYNC	2.17581	2.72312	33188207	0.547313
chr1	231762561	231907408	+	NM_001164549	DISC1	2.72026	2.98511	231826244	0.264855
chr1	231762561	231954990	+	NM_001164548	DISC1	2.69702	2.9448	231974964	0.247773
chr1	108992904	109013260	+	NM_001143987	NBPF6	2.06376	2.88912	109032603	0.825361
chr1	220960039	220987741	+	NM_022746	2024-03-01	3.69934	3.18708	221007541	0.512257
chr1	47100711	47134099	-	NM_022745	ATPAF1	2.42747	2.89814	47101444	0.470673
chr1	245912642	246580714	-	NM_022743	SMYD3	3.04796	2.78699	246390036	0.260977
chr1	153591276	153599524	-	NM_001024213	S100A13	2.75299	2.41869	153586102	0.334306
chr1	38158073	38175391	+	NM_018101	CDCA8	2.55609	2.04197	38155417	0.514112
chr1	18957500	19062632	+	NM_002584	PAX7	3.18064	2.93031	18987869	0.250332
chr1	67873493	67896123	-	NM_015640	SERBP1	2.71262	3.10245	67916112	0.389833
chr1	218066242	218094146	+	NR_048550	LINC00210	3.20099	2.74684	218046242	0.454152
chr1	205417430	205417526	-	NR_029893	MIR135B	2.66218	3.09094	205437221	0.428762
chr1	41220027	41220118	+	NR_029846	MIR30E	1.83462	2.68127	41200333	0.846646
chr1	41222956	41223044	+	NR_029833	MIR30C1	2.17656	2.75276	41202956	0.5762
chr1	234509214	234519795	+	NM_001206641	C1orf31	3.1609	2.77462	234536428	0.386284
chr1	161070346	161087866	-	NM_012394	PFDN2	1.71528	2.56768	161050346	0.852396
chr1	202092029	202098634	+	NM_004767	GPR37L1	1.86076	2.3095	202104442	0.448739
chr1	247273462	247275719	-	NM_207401	C1orf229	3.4839	2.67041	247253462	0.813487
chr1	153700567	153746555	+	NM_023015	INTS3	2.04434	2.81824	153680567	0.773901
chr1	27248213	27273362	+	NM_006600	NUDC	3.45567	2.65558	27228213	0.800089
chr1	45976707	45988562	-	NM_001202431	PRDX1	2.07141	2.5913	46008562	0.519886
chr1	46016455	46035723	+	NM_001202414	AKR1A1	3.43628	3.04776	46055650	0.38852
chr1	68591041	68698229	-	NM_001193334	WLS	2.80403	2.94332	68575798	0.139288
chr1	65991372	66096095	+	NM_001198687	LEPR	3.27619	3.05883	66115849	0.21736
chr1	201349966	201368669	-	NM_005558	LAD1	2.37886	2.89735	201376577	0.518484
chr1	152881039	152884362	+	NM_005547	IVL	2.29361	2.94588	152875650	0.652274
chr1	158979682	159024945	+	NM_005531	IFI16	2.60459	2.80544	158959682	0.200843
chr1	22148737	22263750	-	NM_005529	HSPG2	2.91712	2.59861	22128989	0.318502
chr1	182758584	182799519	+	NM_001200051	NPL	3.41259	3.09615	182738589	0.316439
chr1	186265405	186283688	+	NM_001127710	PRG4	2.43031	2.74191	186275761	0.311605
chr1	149754245	149783928	-	NM_001161334	HIST2H2BF	4.8597	4.15925	149735684	0.700456
chr1	149822628	149823161	+	NM_001040874	HIST2H2AA4	2.42112	3.05919	149842916	0.638071
chr1	167905797	168045083	+	NM_001017977	DCAF6	3.11674	2.88669	168006825	0.230043
chr1	183524697	183560056	-	NM_001127651	NCF2	2.04382	2.50688	183570288	0.463054
chr1	117544372	117579167	+	NM_001256106	CD101	3.33192	2.88294	117559815	0.44898
chr1	4000672	4012643	+	NR_040065	LOC728716	3.61735	2.89575	3996293	0.721603
chr1	241695434	241758949	+	NM_003679	KMO	2.06172	2.87758	241778949	0.815851
chr1	148928286	148951595	+	NR_027355	LOC645166	7.91933	8.90236	148946779	0.983026
chr1	52838501	52870143	-	NM_001190818	ORC1	3.46044	2.94839	52818501	0.512051
chr1	113252616	113257950	-	NM_005167	PPM1J	1.91162	2.31241	113261732	0.40079
chr1	174968892	174981163	+	NM_014412	CACYBP	1.75094	2.37264	175000969	0.621705
chr1	229728866	229761794	-	NM_014409	TAF5L	2.95727	2.40812	229781794	0.549158
chr1	156252704	156262234	+	NR_026678	TMEM79	1.80796	2.4915	156232704	0.68354
chr1	201489032	201489720	+	NR_026667	RPS10P7	2.20123	2.84244	201469242	0.641211
chr1	19972260	19984949	+	NM_001204086	NBL1	2.43313	2.91862	19956042	0.48549
chr1	19971866	19984949	+	NM_001204085	NBL1	2.43676	2.91581	19955975	0.479046
chr1	192286122	192336414	+	NM_001039152	RGS21	3.27075	2.97673	192323151	0.29402
chr1	215178885	215410436	+	NM_001017424	KCNK2	2.43726	2.90857	215159265	0.471312
chr1	228327929	228336655	+	NM_001242840	GUK1	4.01689	3.25903	228308881	0.757862
chr1	228327785	228336655	+	NM_001242839	GUK1	4.01689	3.25903	228308881	0.757862
chr1	109606998	109618624	-	NM_005645	TAF13	2.18228	2.59871	109626862	0.416425
chr1	28929609	28969604	-	NM_005644	TAF12	1.64064	2.32023	28909611	0.679586
chr1	86115106	86174116	-	NM_001170670	ZNHIT6	3.27457	2.94571	86193832	0.328857
chr1	202509242	202557697	+	NM_001197131	PPP1R12B	3.0972	2.73104	202539027	0.366165
chr1	70610485	70671361	-	NM_017768	LRRC40	2.02068	2.40534	70691361	0.384654
chr1	26485511	26489119	+	NM_024869	FAM110D	3.06164	2.574	26485721	0.487646
chr1	22004792	22109688	-	NM_032236	USP48	2.58526	2.80032	22030732	0.215059
chr1	150245183	150253335	+	NM_024579	C1orf54	3.76696	2.86225	150273335	0.904706
chr1	183615411	183622448	-	NM_203454	APOBEC4	2.48074	3.05747	183642179	0.576724
chr1	55074850	55089200	-	NM_176782	FAM151A	4.18643	3.47536	55109200	0.711073
chr1	112938800	113003786	+	NM_018704	CTTNBP2NL	3.26128	2.94705	112987308	0.314226
chr1	240938817	241520478	-	NM_002924	RGS7	2.67141	2.85299	241272929	0.181573
chr1	116378999	116383747	-	NM_005599	NHLH2	2.21621	3.06649	116358999	0.850287
chr1	160336861	160342638	+	NM_005598	NHLH1	2.55491	2.97322	160362554	0.418309
chr1	93544792	93604638	+	NM_007358	MTF2	2.24367	2.63139	93543113	0.387722
chr1	230778202	230829731	+	NM_007357	COG2	2.13687	2.49482	230778460	0.357946
chr1	156182779	156209868	+	NM_007221	PMF1	1.44782	2.10923	156181759	0.661409
chr1	185014551	185071740	+	NM_007212	RNF2	3.55095	2.97836	185037394	0.572588
chr1	53552855	53608289	-	NM_006671	SLC1A7	2.31759	1.84352	53564970	0.474069
chr1	161087862	161090984	+	NM_005600	NIT1	3.41942	2.82876	161079092	0.590656
chr1	168510003	168513235	-	NM_003175	XCL2	4.05224	3.26463	168531474	0.787609
chr1	156338980	156355013	+	NM_020407	RHBG	2.23532	2.7314	156358610	0.496076
chr1	92417709	92479985	+	NM_001726	BRDT	2.8016	3.29767	92499985	0.496067
chr1	159165775	159172212	-	NR_037870	LOC100131825	2.63174	2.99105	159145775	0.359309
chr1	78511589	78603112	+	NM_017655	GIPC2	2.77507	2.94701	78598503	0.171936
chr1	12834984	12838048	+	NM_001080830	PRAMEF12	4.10181	3.53107	12850171	0.570734
chr1	35441300	35444307	-	NR_037869	LOC653160	2.48203	2.96728	35426067	0.48525
chr1	151138498	151142773	+	NM_001204856	SCNM1	0.861212	1.58288	151162773	0.721672
chr1	36787632	36789755	-	NM_018166	FAM176B	3.6549	2.79126	36767632	0.863641
chr1	2120988	2126214	-	NM_001256947	C1orf86	2.21652	1.64	2146214	0.576524
chr1	32739712	32751766	+	NM_001042771	LCK	2.30432	2.99161	32765325	0.687288
chr1	109792641	109818378	+	NM_001408	CELSR2	2.15415	2.62101	109791285	0.466857
chr1	44462155	44483012	-	NM_006934	SLC6A9	1.9826	2.30663	44496144	0.324029
chr1	78470636	78482995	+	NM_007034	DNAJB4	2.45604	2.94254	78479105	0.486496
chr1	2323214	2336885	+	NM_007033	RER1	2.42255	2.81737	2303604	0.39482
chr1	170115188	170136923	+	NM_001136107	METTL11B	2.6365	3.03603	170129358	0.399534
chr1	90090408	90098453	-	NR_033981	FLJ27354	3.44002	2.8997	90070470	0.540328
chr1	197237334	197447585	+	NM_001193640	CRB1	3.20796	3.02185	197217334	0.186106
chr1	178482212	178492635	+	NM_001170724	TEX35	1.91748	1.43822	178512635	0.479261
chr1	173768688	173793270	-	NM_001171182	CENPL	3.33176	2.68241	173813270	0.649353
chr1	150782181	150849244	-	NM_001197325	ARNT	3.63945	3.04616	150869220	0.593294
chr1	1950768	1962192	+	NM_000815	GABRD	1.71903	2.57506	1931793	0.856031
chr1	237205702	237997288	+	NM_001035	RYR2	3.00787	2.87555	237600269	0.13232
chr1	153600873	153604513	+	NM_006271	S100A1	1.70171	2.37338	153624513	0.671672
chr1	242012033	242053241	+	NM_006027	EXO1	1.97003	2.81392	241992033	0.843892
chr1	156433519	156470529	-	NM_005920	MEF2D	2.04443	2.38624	156426286	0.341807
chr1	11333255	11348491	+	NM_013319	UBIAD1	3.07054	2.71933	11348170	0.351209
chr1	231762561	232002452	+	NM_001012959	DISC1	2.82146	3.00382	231827717	0.182352
chr1	55315300	55352921	-	NM_014762	DHCR24	3.6411	2.93926	55314781	0.70184
chr1	154179183	154193273	-	NM_138740	C1orf43	3.54304	3.04614	154159250	0.496905
chr1	113084413	113162040	-	NM_138729	ST7L	3.21746	2.81525	113182040	0.402204
chr1	113066141	113162040	-	NM_138728	ST7L	3.37539	2.90407	113182040	0.471317
chr1	228294380	228297013	-	NM_181465	MRPL55	3.52508	3.00161	228310895	0.523471
chr1	222791444	222841351	+	NM_198551	MIA3	2.86776	3.13066	222771567	0.262899
chr1	247197940	247242115	-	NM_033213	ZNF670	2.3635	3.06307	247262115	0.699564
chr1	226013002	226033262	+	NM_000120	EPHX1	2.61728	2.224	226053262	0.393275
chr1	151745955	151763010	-	NM_001083965	TDRKH	3.00443	2.52709	151733899	0.477334
chr1	212113741	212209002	-	NM_001199811	INTS7	2.32834	2.87896	212093741	0.550617
chr1	212113741	212209002	-	NM_001199809	INTS7	2.32834	2.87896	212093741	0.550617
chr1	3652548	3663937	-	NR_033709	TP73-AS1	2.30475	2.63294	3632548	0.328195
chr1	204913354	204991950	+	NM_001160331	NFASC	2.67869	2.98199	204998722	0.303301
chr1	50906935	51425936	-	NM_007051	FAF1	3.15453	2.98446	51253646	0.170072
chr1	229406879	229440518	+	NM_004578	RAB4A	3.0819	2.75592	229422090	0.325972
chr1	55271736	55307937	+	NM_152607	C1orf177	2.15334	2.89365	55325816	0.740314
chr1	167510251	167523056	-	NM_003851	CREG1	3.18519	2.74389	167512039	0.441303
chr1	41492871	41707815	-	NM_012236	SCMH1	3.56151	3.26628	41677928	0.295229
chr1	111489812	111506566	-	NM_018372	LRIF1	2.24157	2.91423	111470480	0.672661
chr1	159750759	159752333	+	NM_017823	DUSP23	3.40343	2.9515	159732683	0.451927
chr1	39351479	39407456	-	NM_017821	RHBDL2	3.1444	2.56618	39331488	0.578219
chr1	3547331	3566671	-	NM_017818	WRAP73	2.43259	1.98114	3527331	0.451446
chr1	154540257	154552353	+	NM_000748	CHRNB2	1.96647	2.4115	154531537	0.44503
chr1	179712298	179785333	+	NM_173509	FAM163A	2.82767	2.60758	179782892	0.220084
chr1	234040679	234460262	+	NM_173508	SLC35F3	2.60118	2.75923	234480179	0.158052
chr1	149397114	149399229	-	NM_001024599	HIST2H2BF	1.58484	1.97314	149379081	0.388296
chr1	91177579	91182794	-	NM_020063	BARHL2	3.59002	2.98154	91157579	0.608478
chr1	116935487	116961244	-	NR_027646	ATP1A1OS	2.53127	3.04297	116979805	0.511699
chr1	155165379	155177772	-	NM_007112	THBS3	1.09152	0.593853	155145379	0.497666
chr1	169433149	169455208	-	NM_006996	SLC19A2	3.40053	3.07512	169439504	0.32541
chr1	227918890	227923112	-	NM_001161465	JMJD4	3.84796	3.12462	227942625	0.723337
chr1	36771994	36786948	+	NM_001162530	SH3D21	2.98322	2.5034	36767876	0.47982
chr1	145524990	145543868	+	NM_003637	ITGA10	2.53358	2.81517	145532683	0.281592
chr1	6086073	6161253	+	NM_003636	KCNAB2	3.08439	2.75889	6161144	0.325502
chr1	63833261	63904233	+	NM_013339	ALG6	2.5378	2.91943	63910066	0.381635
chr1	21267738	21501251	-	NM_001198803	EIF4G3	3.25295	2.94621	21247855	0.306737
chr1	33283043	33324480	+	NM_001256121	S100PBP	3.57234	3.18022	33263043	0.392118
chr1	143767144	143767881	-	NM_001123068	PPIAL4G	NA	NA	NA	NA
chr1	150230218	150237480	+	NM_012113	CA14	2.27464	2.93481	150257480	0.660166
chr1	43629845	43637986	-	NM_006824	EBNA1BP2	2.09335	2.82634	43609845	0.732993
chr1	201252580	201302121	+	NM_000299	PKP1	2.40958	2.83314	201317557	0.423552
chr1	109190910	109203744	-	NM_001102592	HENMT1	3.74	2.8509	109223724	0.889094
chr1	240170824	240176560	+	NR_036695	RPS7P5	2.17137	2.74125	240163135	0.569878
chr1	165667987	165679199	+	NR_036683	LOC440700	2.21947	2.86908	165648618	0.649609
chr1	90098644	90185094	+	NM_032270	LRRC8C	2.52161	2.81208	90098329	0.290475
chr1	155165379	155177772	-	NM_001252607	THBS3	1.09152	0.593853	155145379	0.497666
chr1	179262849	179327814	+	NM_001252512	SOAT1	2.74804	3.05759	179347814	0.309552
chr1	179262849	179327814	+	NM_001252511	SOAT1	2.74804	3.05759	179347814	0.309552
chr1	59250823	59365384	+	NR_034015	LOC100131060	3.21902	2.90192	59307545	0.317102
chr1	59250823	59365384	+	NR_034014	LOC100131060	3.21902	2.90192	59307545	0.317102
chr1	109730601	109749403	+	NM_001267049	KIAA1324	2.918	2.50661	109722802	0.411382
chr1	119425666	119532179	-	NM_152380	TBX15	3.26268	2.98517	119499910	0.277511
chr1	11203955	11209595	+	NR_046600	MTOR-AS1	3.13459	2.91674	11199721	0.217854
chr1	40124793	40137710	-	NM_032526	NT5C1A	0.85988	1.6125	40157710	0.752621
chr1	202116141	202130716	-	NR_037663	PTPN7	2.63259	3.20331	202150716	0.570715
chr1	13607767	13610487	-	NM_001012277	PRAMEF7	3.34209	2.20113	13630202	1.14097
chr1	12977513	12980233	+	NM_001012277	PRAMEF7	3.52946	2.50335	12957824	1.02612
chr1	156041804	156051789	-	NM_001093725	MEX3A	1.38112	0.474291	156021804	0.906825
chr1	161199456	161208000	-	NM_001077478	NR1I3	3.55957	3.07894	161227817	0.480627
chr1	161199456	161208000	-	NM_001077477	NR1I3	3.55957	3.07894	161227817	0.480627
chr1	43198764	43205925	-	NM_001123395	CLDN19	2.12845	2.59215	43217957	0.463704
chr1	12884468	12891264	-	NM_001146344	PRAMEF11	2.79933	3.7159	12911264	0.916568
chr1	26226607	26232993	-	NM_005563	STMN1	3.69333	2.887	26206607	0.806329
chr1	183155174	183214262	+	NM_005562	LAMC2	2.85488	3.11443	183135697	0.259551
chr1	211432708	211486655	+	NM_001136225	RCOR3	1.70618	2.16505	211434618	0.45887
chr1	211432708	211489725	+	NM_001136224	RCOR3	1.67923	2.13435	211434279	0.455116
chr1	212965170	212990167	+	NM_001042553	TATDN3	2.23973	2.73486	212956830	0.495137
chr1	212965170	212990167	+	NM_001042552	TATDN3	2.23973	2.73486	212956830	0.495137
chr1	212899495	212965139	-	NM_001042549	NSL1	2.50124	3.06909	212879715	0.567851
chr1	55013807	55076005	+	NM_147161	ACOT11	1.87022	2.32601	55095885	0.455785
chr1	45976707	45987610	-	NM_002574	PRDX1	2.33583	2.70417	46007499	0.368331
chr1	111956937	111970399	-	NM_002557	OVGP1	1.5705	2.63199	111942518	1.06148
chr1	28832455	28865708	+	NM_001048199	RCC1	2.1178	2.61756	28867220	0.499763
chr1	109941653	109969081	-	NM_001199773	PSMA5	3.05202	2.68872	109964982	0.363296
chr1	109941653	109969070	-	NM_001199772	PSMA5	3.05202	2.68872	109964982	0.363296
chr1	212475148	212535205	+	NM_001199756	PPP2R5A	2.18817	2.81247	212555205	0.624301
chr1	152974223	152976332	+	NM_001097589	SPRR3	3.45937	2.79624	152974246	0.663132
chr1	117061322	117113715	-	NM_001144822	CD58	3.58684	3.32126	117133715	0.265578
chr1	201328142	201346805	-	NM_000364	TNNT2	1.84005	2.98288	201308185	1.14283
chr1	94458394	94586705	-	NM_000350	ABCA4	3.23479	2.85447	94438394	0.380317
chr1	12290113	12572098	+	NM_018156	VPS13D	2.41638	2.7001	12270272	0.283722
chr1	232940638	232946092	+	NM_019090	KIAA1383	2.77244	3.18879	232936215	0.416349
chr1	46016455	46035723	+	NM_153326	AKR1A1	3.43628	3.04776	46055650	0.38852
chr1	901877	910484	+	NM_032129	PLEKHN1	2.55284	2.0437	930447	0.509146
chr1	16693583	16724640	+	NM_015609	SZRD1	3.31617	2.85358	16716243	0.462584
chr1	245003940	245010243	-	NR_026778	HNRNPU-AS1	1.31193	1.84749	244998623	0.535559
chr1	75171172	75199092	-	NM_001889	CRYZ	2.81841	3.17073	75219092	0.352329
chr1	18957500	19062632	+	NM_013945	PAX7	3.18064	2.93031	18987869	0.250332
chr1	155278539	155290457	+	NM_001135822	FDPS	2.20066	2.67765	155262580	0.476984
chr1	95699711	95712781	+	NM_001128142	RWDD3	2.5299	2.92934	95682547	0.399442
chr1	169481192	169555769	-	NM_000130	F5	1.88436	2.24759	169575769	0.363233
chr1	11905767	11907840	-	NM_006172	NPPA	3.26365	2.60237	11885990	0.661275
chr1	6524171	6526255	-	NM_001039664	TNFRSF25	2.61692	1.92904	6546255	0.687877
chr1	161192083	161193418	-	NM_001643	APOA2	2.15701	2.60272	161199965	0.445712
chr1	16767167	16786584	+	NM_018090	NECAP2	1.99094	2.36485	16747557	0.373908
chr1	67465015	67520080	-	NM_015139	SLC35D1	3.98398	3.11136	67540015	0.872621
chr1	3404506	3528059	-	NM_001409	MEGF6	2.19531	2.42311	3548059	0.227803
chr1	95699711	95712781	+	NM_001199682	RWDD3	2.5299	2.92934	95682547	0.399442
chr1	95558073	95663161	+	NM_001199679	TMEM56	2.32804	1.98758	95538073	0.340463
chr1	36690017	36770957	+	NM_005119	THRAP3	1.99804	2.3615	36690326	0.363455
chr1	153591276	153600117	-	NM_001024211	S100A13	2.74847	2.4193	153586465	0.329175
chr1	153065611	153067001	-	NM_001024209	SPRR2E	1.65963	2.48584	153045611	0.826207
chr1	153586732	153588808	-	NM_020672	S100A14	0.98197	0.40959	153608755	0.572379
chr1	203020311	203047864	+	NM_015053	PPFIA4	2.68953	3.00001	203067864	0.310475
chr1	186265405	186283688	+	NM_001127708	PRG4	2.43031	2.74191	186275761	0.311605
chr1	244216582	244220778	+	NM_006352	ZNF238	1.3913	1.83213	244212460	0.440828
chr1	200842166	200843251	+	NM_005298	GPR25	2.96141	2.53437	200863251	0.427037
chr1	155036213	155042029	+	NM_005227	EFNA4	1.9319	1.60874	155035260	0.323158
chr1	229577044	229644088	-	NM_018230	NUP133	3.44311	2.79164	229664075	0.651473
chr1	43638001	43676549	+	NM_152498	WDR65	2.7218	2.98979	43628431	0.267988
chr1	162312336	162312430	+	NR_030283	MIR556	2.27995	3.06408	162292336	0.784133
chr1	155316141	155316236	-	NR_030282	MIR555	2.09416	2.47	155296141	0.37584
chr1	151518272	151518367	+	NR_030280	MIR554	1.80527	2.60596	151498272	0.800698
chr1	100746797	100746864	+	NR_030279	MIR553	1.27079	2.17292	100727656	0.902128
chr1	3477260	3477354	-	NR_030277	MIR551A	3.10442	2.64859	3489958	0.455832
chr1	113243749	113249678	-	NM_001042679	RHOC	3.19242	2.64777	113223749	0.544649
chr1	46085716	46089731	-	NM_001190182	CCDC17	3.52786	2.91796	46065779	0.609892
chr1	182758584	182799519	+	NM_001200056	NPL	3.41259	3.09615	182738589	0.316439
chr1	182758584	182799519	+	NM_001200052	NPL	3.41259	3.09615	182738589	0.316439
chr1	155147230	155157447	+	NR_046329	TRIM46	2.23715	1.87406	155177447	0.363095
chr1	150898815	150937220	+	NM_001145415	SETDB1	2.08581	2.72745	150957220	0.641637
chr1	37940119	37949978	+	NM_025079	ZC3H12A	1.54633	2.10947	37920266	0.563144
chr1	213031597	213072705	+	NM_014053	FLVCR1	3.10426	2.81913	213070029	0.285134
chr1	152551860	152552980	-	NM_032563	LCE3D	2.18773	2.76507	152546048	0.577345
chr1	84874034	84880691	+	NM_058248	DNASE2B	2.23919	2.93852	84878091	0.699333
chr1	145209111	145285912	+	NM_203458	NOTCH2NL	7.03383	7.57774	145221258	0.543905
chr1	220321610	220445843	-	NM_012414	RAB3GAP2	2.52772	2.74503	220439862	0.217309
chr1	24646056	24681808	+	NM_001195010	GRHL3	2.9027	3.19857	24691847	0.295873
chr1	228327929	228336655	+	NM_001159390	GUK1	4.01689	3.25903	228308881	0.757862
chr1	167778625	167883453	-	NM_018417	ADCY10	2.48727	2.85292	167863467	0.365646
chr1	10057255	10076078	+	NM_052960	RBP7	3.78907	3.00483	10095771	0.784236
chr1	171669296	171711379	-	NR_033704	VAMP4	3.53435	2.75666	171649516	0.777693
chr1	63906441	63988944	-	NM_014288	ITGB3BP	2.60327	2.99081	63910017	0.387546
chr1	209848670	209849735	+	NM_015714	G0S2	1.99109	2.65019	209846567	0.659095
chr1	197122814	197169672	-	NM_194314	ZBTB41	2.12293	2.63268	197171311	0.509756
chr1	54604668	54619443	-	NM_201546	CDCP2	3.43379	2.90757	54591524	0.52622
chr1	183441506	183523328	+	NM_173156	SMG7	3.54418	2.96804	183422973	0.57614
chr1	21543740	21616982	-	NM_001397	ECE1	2.32652	2.74667	21636655	0.420142
chr1	53971906	54199877	-	NM_147193	GLIS1	2.73038	2.93239	53951906	0.20201
chr1	46972668	46979886	+	NM_147192	DMBX1	2.49796	2.95235	46969514	0.45439
chr1	212797789	212800120	+	NM_153606	FAM71A	3.07851	2.44076	212820120	0.637757
chr1	198608098	198726605	+	NM_080921	PTPRC	2.96521	2.64333	198588098	0.321879
chr1	20490484	20501687	-	NM_001105572	PLA2G2C	2.74916	3.21305	20470574	0.463892
chr1	57320443	57383894	+	NM_000562	C8A	2.56194	2.97897	57403252	0.417027
chr1	154377669	154441926	+	NM_000565	IL6R	2.42688	2.64138	154357803	0.214499
chr1	236958581	237067281	+	NM_000254	MTR	2.54125	2.82923	237038747	0.287978
chr1	224370910	224381142	+	NM_003676	DEGS1	3.25612	2.65619	224380462	0.599928
chr1	19665267	19812066	-	NM_004930	CAPZB	2.57943	2.85044	19832066	0.271011
chr1	35649201	35658743	-	NM_005066	SFPQ	2.43911	2.90091	35629288	0.461798
chr1	6845384	6948261	+	NR_038934	CAMTA1	3.41259	2.76394	6825384	0.648657
chr1	109358520	109399726	-	NM_152763	AKNAD1	2.12808	2.49914	109419726	0.371064
chr1	248436154	248437116	-	NM_001004695	OR2T33	2.69849	3.30693	248434997	0.608434
chr1	248721845	248722792	-	NM_001004694	OR2T29	4.29131	3.2624	248701845	1.02892
chr1	229566993	229569843	-	NM_001100	ACTA1	2.55578	3.01094	229577414	0.455159
chr1	197008321	197036397	-	NM_001994	F13B	1.68209	2.6856	197056203	1.00351
chr1	154934774	154946959	-	NM_001202859	SHC1	2.76378	2.43193	154924671	0.331858
chr1	156904632	157015162	-	NM_014784	ARHGEF11	2.30874	2.8279	157033184	0.519162
chr1	11714914	11723384	+	NM_183413	FBXO44	2.92688	2.67934	11706435	0.24754
chr1	11714432	11723384	+	NM_183412	FBXO44	2.30882	2.83015	11694432	0.521335
chr1	10490159	10502872	+	NM_199294	APITD1	3.30747	2.88054	10504618	0.426929
chr1	121260910	121313686	+	NR_003955	EMBP1	2.53673	3.14378	121240910	0.607047
chr1	163112089	163291581	-	NM_001254748	RGS5	3.28251	3.03357	163092089	0.248936
chr1	33240840	33283633	-	NM_003680	YARS	4.01583	3.1234	33220840	0.892437
chr1	43232916	43241413	+	NM_024097	C1orf50	2.1778	2.59326	43217934	0.41546
chr1	45805342	45809650	+	NM_025077	TOE1	3.09229	2.5724	45810510	0.519896
chr1	147119168	147142634	-	NM_016361	ACP6	3.85675	3.09377	147162336	0.762986
chr1	56960419	57045257	-	NM_003713	PPAP2B	2.69048	2.93689	57013860	0.246411
chr1	227177566	227505826	-	NM_003607	CDC42BPA	2.6784	2.92518	227525766	0.246785
chr1	200938514	200992828	-	NM_017596	KIF21B	2.76481	2.44507	200985356	0.319747
chr1	161141100	161147758	-	NM_003779	B4GALT3	1.74826	2.12379	161128004	0.375528
chr1	11006530	11042094	-	NM_001170754	C1orf127	2.37009	2.64331	11001084	0.273221
chr1	155579961	155584758	+	NR_046294	MSTO1	2.45903	3.25273	155596456	0.793695
chr1	101337928	101360735	-	NM_001261442	EXTL2	2.51691	3.17897	101317987	0.662058
chr1	101337928	101360735	-	NM_001261441	EXTL2	2.51691	3.17897	101317987	0.662058
chr1	204797782	204991950	+	NM_015090	NFASC	2.79325	3.02287	205007813	0.229614
chr1	1327668	1334718	-	NM_001039577	CCNL2	3.0371	2.47798	1317110	0.55912
chr1	231468482	231473578	-	NM_175876	EXOC8	2.36811	2.99404	231450758	0.625931
chr1	100731714	100758325	+	NM_003729	RTCA	2.40771	1.61568	100711834	0.79203
chr1	179262849	179327814	+	NM_003101	SOAT1	2.74804	3.05759	179347814	0.309552
chr1	197237334	197447585	+	NM_201253	CRB1	3.20796	3.02185	197217334	0.186106
chr1	109822176	109825790	-	NM_032636	PSRC1	2.20256	2.65345	109832936	0.450892
chr1	235491869	235507844	+	NR_036605	GGPS1	3.2954	2.80046	235498726	0.494934
chr1	154451954	154474526	-	NM_001010846	SHE	1.97868	2.32398	154475773	0.345298
chr1	149279476	149291742	+	NR_027002	LOC388692	6.96091	6.23626	149282216	0.724652
chr1	41154752	41157933	-	NR_024567	LOC100130557	2.2257	2.78457	41177933	0.55887
chr1	146853914	146989699	-	NR_038423	LINC00624	2.14148	2.86762	146835086	0.726138
chr1	145470508	145475647	+	NM_001039888	ANKRD34A	3.78913	3.08424	145450736	0.704888
chr1	209859525	209908295	+	NM_001206741	HSD11B1	3.66402	3.2322	209858979	0.431813
chr1	182584275	182585764	+	NR_036490	LOC284648	2.98014	2.47427	182585699	0.505876
chr1	16944751	16957401	-	NR_026752	CROCCP2	9.76324	8.56693	16946512	1.19631
chr1	26608773	26633195	-	NM_183008	UBXN11	3.18531	2.45197	26653195	0.733345
chr1	235291118	235291252	-	NR_002956	SNORA14B	3.1216	2.8532	235300515	0.268394
chr1	762971	794826	+	NR_047519	LOC643837	2.74219	2.25875	756938	0.483442
chr1	47140831	47184736	-	NM_014774	KIAA0494	2.7892	2.31073	47201892	0.478468
chr1	248756131	248757069	-	NM_001004693	OR2T10	2.25691	2.67469	248736131	0.417785
chr1	67773047	67862583	+	NM_001559	IL12RB2	2.78353	3.13805	67821537	0.354519
chr1	165406165	165414592	-	NR_033824	RXRG	3.59728	3.13654	165397894	0.460735
chr1	11104855	11107296	-	NM_139208	MASP2	3.19801	2.72154	11126587	0.476471
chr1	149859019	149859466	-	NM_175065	HIST2H2AB	2.00891	2.86065	149839019	0.851745
chr1	205350506	205391214	-	NR_037583	LEMD1	2.85697	3.25422	205354762	0.397252
chr1	241792167	241799232	-	NM_001821	CHML	2.19227	2.7676	241778029	0.575328
chr1	36560844	36565850	-	NM_005202	COL8A2	3.18179	2.74182	36585809	0.439972
chr1	22328149	22339035	+	NM_005747	CELA3A	2.28428	1.72851	22308193	0.55577
chr1	9789079	9884550	-	NM_014944	CLSTN1	3.308	3.01071	9904550	0.297293
chr1	221874764	221915516	-	NM_007207	DUSP10	2.44397	2.93735	221855056	0.49338
chr1	161068151	161070138	+	NR_033385	KLHDC9	1.53742	2.12284	161090138	0.585425
chr1	167905797	168045083	+	NM_001198956	DCAF6	3.11674	2.88669	168006825	0.230043
chr1	33360196	33366953	-	NM_033504	TMEM54	2.63726	3.03775	33370767	0.400489
chr1	24649530	24681808	+	NM_021180	GRHL3	2.89721	3.20337	24691299	0.306163
chr1	161136181	161141010	+	NM_000309	PPOX	1.91339	2.72428	161116192	0.810894
chr1	178482212	178491789	+	NM_032126	TEX35	2.25538	2.65731	178462230	0.401938
chr1	151104163	151119140	-	NM_030913	SEMA6C	2.92843	2.5718	151121472	0.356628
chr1	104198302	104207173	+	NM_004038	AMY1A	4.33275	3.75655	104206994	0.576201
chr1	179809102	179846941	-	NM_145034	TOR1AIP2	2.56603	2.93624	179798411	0.370209
chr1	149784780	149785236	-	NM_001123375	HIST2H3D	1.70939	2.28827	149764780	0.578884
chr1	207262584	207273337	+	NM_001017364	C4BPB	2.88499	2.55828	207252539	0.326706
chr1	151745955	151763010	-	NM_001083964	TDRKH	3.00443	2.52709	151733899	0.477334
chr1	159921282	159924044	-	NM_001146173	SLAMF9	3.0866	2.69724	159911976	0.389363
chr1	159921282	159924044	-	NM_001146172	SLAMF9	3.0866	2.69724	159911976	0.389363
chr1	212965170	212990167	+	NM_001146169	TATDN3	2.23973	2.73486	212956830	0.495137
chr1	100326766	100389579	+	NM_000645	AGL	2.33019	3.13427	100306893	0.804072
chr1	1309110	1310580	-	NM_001127229	AURKAIP1	1.2166	1.89923	1289110	0.682634
chr1	44870960	45117396	+	NM_018150	RNF220	2.77698	2.53669	45137318	0.240294
chr1	1568159	1570027	+	NR_002946	MMP23A	2.31221	2.68433	1557788	0.372115
chr1	26126667	26144713	+	NM_020451	SEPN1	2.42891	2.76376	26118309	0.334852
chr1	24742245	24799473	+	NM_020448	NIPAL3	2.96262	2.75544	24751553	0.207178
chr1	240255185	240638489	+	NM_020066	FMN2	2.57705	2.84996	240235704	0.272917
chr1	228581377	228594517	-	NM_145214	TRIM11	2.84471	2.48413	228565997	0.360579
chr1	207975197	207975284	-	NR_029832	MIR29C	2.10615	2.50978	207975917	0.403624
chr1	28157325	28178183	+	NM_138558	PPP1R8	3.41999	2.93942	28149249	0.480563
chr1	173832386	173833079	+	NR_037605	GAS5-AS1	3.2798	2.63295	173819343	0.64685
chr1	180238798	180243816	-	NR_037642	LOC100527964	2.51538	2.8224	180232221	0.307024
chr1	33476826	33502512	-	NR_037592	AK2	1.94077	2.62032	33464798	0.679546
chr1	55107427	55208328	+	NR_037641	HEATR8-TTC4	2.15395	2.6184	55228271	0.464454
chr1	15943953	15987552	+	NM_032341	DDI2	2.49341	2.75833	15955129	0.264916
chr1	143718513	143744587	-	NR_027469	LOC100286793	4.12899	3.61259	143733438	0.516397
chr1	46049660	46084578	+	NM_002482	NASP	3.15779	2.68169	46075250	0.476098
chr1	222885906	222906106	+	NM_144695	BROX	1.59235	1.95283	222886233	0.360479
chr1	179851177	179889212	+	NM_015602	TOR1AIP1	3.30339	2.99234	179891546	0.311048
chr1	144676437	144680025	-	NR_037182	LOC653513	6.71206	6.14978	144690167	0.562273
chr1	4715105	4837854	+	NM_001042478	AJAP1	2.6707	2.91326	4810820	0.242555
chr1	109656585	109749403	+	NM_001267048	KIAA1324	2.89894	2.5811	109636619	0.317837
chr1	150547027	150552214	-	NM_001197320	MCL1	1.43824	2.03168	150527027	0.593437
chr1	203185207	203198860	-	NR_045784	CHIT1	4.2216	3.23576	203218625	0.985832
chr1	62660474	62678001	+	NM_019079	L1TD1	3.0481	2.33946	62656808	0.708647
chr1	155305052	155532324	-	NM_018489	ASH1L	2.00114	2.59839	155552248	0.597251
chr1	46092976	46152302	-	NM_021639	GPBP1L1	3.39267	2.70931	46072976	0.683366
chr1	202172905	202288889	+	NM_021636	LGR6	1.88993	2.29632	202152905	0.406394
chr1	202860230	202896371	-	NM_021633	KLHL12	3.38562	2.8062	202849779	0.579421
chr1	89318321	89357301	-	NM_001514	GTF2B	3.016	2.67836	89353230	0.337636
chr1	161676762	161684142	+	NM_001184871	FCRLA	2.34284	3.16889	161703958	0.826047
chr1	161676762	161684142	+	NM_001184870	FCRLA	2.34284	3.16889	161703958	0.826047
chr1	19970208	19984949	+	NM_001204084	NBL1	4.09108	3.01374	19950208	1.07735
chr1	40235197	40237020	-	NM_022120	OXCT2	2.67161	3.01551	40230398	0.343908
chr1	17312453	17338423	-	NM_022089	ATP13A2	2.98662	2.6646	17292453	0.32202
chr1	32830705	32860062	-	NM_001143890	BSDC1	3.07421	2.49697	32844041	0.577242
chr1	64239690	64609052	+	NM_001083592	ROR1	3.35921	2.90214	64628788	0.457067
[truncated: 36,788 more rows]
